# Supplementary material for: 2-Amino-4-methyl­pyridinium 3-carb­oxy-4-hy­droxy­benzene­sulfonate monohydrate
Source: Acta Crystallogr Sect E Struct Rep Online. 2010 Jul 24;66(Pt 8):o2095–6. doi: 10.1107/S1600536810028539 (PMC3007430; doi:10.1107/S1600536810028539)
Supplement: Supplementary file 2 [file e-66-o2095-Isup2.hkl]

#
# h,k,l, Fc-squared, Fo-squared, sigma(Fo-squared) and status flag
#
data_I
_shelx_title ' h67m in P2(1)/c (100K)'
_shelx_refln_list_code          4
_shelx_F_calc_maximum      140.41
_exptl_crystal_F_000       720.00
_reflns_d_resolution_high  0.6613
 
loop_
 _symmetry_equiv_pos_as_xyz
 'x, y, z'
 '-x, y+1/2, -z+1/2'
 '-x, -y, -z'
 'x, -y-1/2, z-1/2'
 
_cell_length_a     8.3280
_cell_length_b    24.1217
_cell_length_c     7.9355
_cell_angle_alpha  90.000
_cell_angle_beta  112.800
_cell_angle_gamma  90.000
 
_shelx_F_squared_multiplier     1.000
 
loop_
 _refln_index_h
 _refln_index_k
 _refln_index_l
 _refln_F_squared_calc
 _refln_F_squared_meas
 _refln_F_squared_sigma
 _refln_observed_status
   2   0   0     3489.67     3468.37    105.20 o
   3   0   0     2226.04     1859.81     36.26 o
   4   0   0      517.82      482.70     25.74 o
   5   0   0     1334.82     1272.84     59.57 o
   6   0   0     8085.60     7341.44    163.87 o
   7   0   0     1238.77     1159.80     63.76 o
   8   0   0      389.39      399.23     43.08 o
   9   0   0      310.19      299.07     40.04 o
  10   0   0      256.52      268.46     40.12 o
  11   0   0        9.04        1.09     21.21 o
   1   1   0       20.66       13.45      2.03 o
   2   1   0        5.16        6.75      3.17 o
   3   1   0       95.35       80.59      5.05 o
   4   1   0        0.30        5.21      3.38 o
   5   1   0       34.08       36.96      5.01 o
   6   1   0     2486.98     2404.46     39.53 o
   7   1   0      176.22      167.21     23.16 o
   8   1   0       36.28       15.38     11.70 o
   9   1   0       78.90       59.59     15.87 o
  10   1   0      477.70      550.19     39.59 o
  11   1   0        6.85      -13.21     13.21 o
   0   2   0       60.27       52.32      2.86 o
   1   2   0       49.74       54.35      3.40 o
   2   2   0       18.57        1.16      4.49 o
   3   2   0     1761.59     2027.58     33.30 o
   4   2   0       26.83       26.43      4.44 o
   5   2   0       19.93       14.34      4.58 o
   6   2   0       14.50        4.22      4.77 o
   7   2   0      105.98      115.06     16.67 o
   8   2   0        0.56       11.65     11.40 o
   9   2   0      181.81      206.89     31.50 o
  10   2   0      102.80       89.24     48.89 o
  11   2   0        1.50       -8.13     28.59 o
   1   3   0      484.98      556.01     11.84 o
   2   3   0     1534.10     1531.16     24.26 o
   3   3   0     4274.01     4342.77     58.10 o
   4   3   0      469.75      407.64     28.54 o
   5   3   0       36.03       54.02      6.43 o
   6   3   0     1674.04     1617.22     79.43 o
   7   3   0      325.31      318.28     50.06 o
   8   3   0        0.34        1.59     10.49 o
   9   3   0       49.47       57.92     16.60 o
  10   3   0        6.10        8.65     14.08 o
  11   3   0        0.42       -0.67     15.11 o
   0   4   0    11739.27    11506.16    227.59 o
   1   4   0    12768.22    12912.83    177.33 o
   2   4   0     7505.81     7504.15    105.27 o
   3   4   0     4252.37     3915.05     49.36 o
   4   4   0      506.67      512.60     10.99 o
   5   4   0       78.45       82.46      7.17 o
   6   4   0      217.92      196.39     14.93 o
   7   4   0      928.95      906.66     59.39 o
   8   4   0      779.64      801.61     39.01 o
   9   4   0      838.45      843.67     42.50 o
  10   4   0       17.38        9.97     13.45 o
  11   4   0      138.23      145.63     24.43 o
   1   5   0     2481.59     2352.49     35.11 o
   2   5   0      607.40      568.09     11.06 o
   3   5   0     3641.36     4044.02     54.82 o
   4   5   0      544.62      603.80     12.07 o
   5   5   0        4.68        1.60      3.90 o
   6   5   0     2166.95     2064.70     49.31 o
   7   5   0      136.45      112.40     16.99 o
   8   5   0      142.72      129.93     30.26 o
   9   5   0      153.08      165.68     31.86 o
  10   5   0      402.25      395.48     34.54 o
  11   5   0       20.48        8.95     15.30 o
   0   6   0       29.04       52.27      5.35 o
   1   6   0      473.99      531.48     12.02 o
   2   6   0     5783.82     6086.54     78.87 o
   3   6   0     1120.82     1228.09     20.90 o
   4   6   0      180.23      242.46      7.43 o
   5   6   0       47.02       48.20      5.49 o
   6   6   0       19.16       29.23      9.58 o
   7   6   0       13.10        1.18      9.92 o
   8   6   0        3.54       10.28     11.65 o
   9   6   0      133.54      127.93     34.74 o
  10   6   0       13.15      -12.87     12.87 o
  11   6   0       44.29        0.62     16.58 o
   1   7   0       70.38       96.79      5.72 o
   2   7   0      602.59      604.18     13.94 o
   3   7   0     3044.87     3138.52     40.65 o
   4   7   0     2003.09     2100.10     30.04 o
   5   7   0       25.87       26.79      4.54 o
   6   7   0       88.10       89.65     12.03 o
   7   7   0      373.49      346.50     20.90 o
   8   7   0       11.46       22.06     13.05 o
   9   7   0       58.92       70.01     17.37 o
  10   7   0       74.98       70.13     19.60 o
  11   7   0       39.94       27.54     17.76 o
   0   8   0    11047.52    10000.17    201.37 o
   1   8   0        9.20        3.39      2.92 o
   2   8   0     3891.77     3702.91     50.13 o
   3   8   0     1175.49     1174.12     18.60 o
   4   8   0        0.02       -2.37      3.97 o
   5   8   0      154.30      168.62     11.02 o
   6   8   0      462.88      499.17     27.86 o
   7   8   0      441.26      494.31     24.25 o
   8   8   0      744.93      810.19     40.08 o
   9   8   0      650.96      696.90     42.52 o
  10   8   0      624.66      686.60     41.62 o
  11   8   0      387.63      475.56     40.75 o
   1   9   0      698.23      827.23     15.84 o
   2   9   0      177.97      203.47      6.33 o
   3   9   0     1839.87     2060.76     29.07 o
   4   9   0      679.86      800.00     15.36 o
   5   9   0       18.05       31.45      8.69 o
   6   9   0      170.69      159.71     18.70 o
   7   9   0      790.17      734.01     28.73 o
   8   9   0        0.04        1.53     11.03 o
   9   9   0        4.74        9.20     13.53 o
  10   9   0        5.12       36.89     17.37 o
  11   9   0       39.57       29.05     30.19 o
   0  10   0       92.71       88.09      7.91 o
   1  10   0     1439.14     1394.18     20.26 o
   2  10   0      637.42      724.24     13.13 o
   3  10   0      271.65      269.28      7.89 o
   4  10   0        2.83        8.32      2.88 o
   5  10   0        6.28        8.62      4.71 o
   6  10   0      308.53      356.95     20.17 o
   7  10   0       18.18       14.89      9.26 o
   8  10   0      122.62       97.32     18.46 o
   9  10   0       70.70       66.03     17.43 o
  10  10   0        3.93        2.28     15.36 o
  11  10   0        4.38       13.79     18.08 o
   1  11   0      621.17      677.01     12.24 o
   2  11   0        9.12        7.27      2.36 o
   3  11   0      177.39      201.41      7.26 o
   4  11   0     1975.93     2166.40     31.79 o
   5  11   0      475.04      468.29     14.49 o
   6  11   0       76.66      115.80     13.65 o
   7  11   0        4.03       -8.22      8.22 o
   8  11   0      324.13      298.28     28.26 o
   9  11   0      335.48      373.40     33.44 o
  10  11   0        0.32      -13.57     13.57 o
  11  11   0       52.98       14.69     29.77 o
   0  12   0     1118.41     1363.95     25.30 o
   1  12   0     1292.38     1256.13     19.32 o
   2  12   0     1154.28     1118.33     17.03 o
   3  12   0     1278.52     1273.92     20.89 o
   4  12   0       34.98       42.10      4.50 o
   5  12   0      177.47      180.29     11.52 o
   6  12   0       40.11       63.32     11.58 o
   7  12   0     1133.72     1057.89     36.45 o
   8  12   0      305.92      342.22     37.77 o
   9  12   0      723.28      739.91     42.89 o
  10  12   0      361.24      427.12     54.90 o
   1  13   0      521.72      520.59     10.38 o
   2  13   0       41.17       45.18      4.66 o
   3  13   0      124.34      147.89      6.56 o
   4  13   0        0.44       -0.02      3.79 o
   5  13   0       19.48       11.96      5.54 o
   6  13   0       92.01       92.75     12.54 o
   7  13   0       63.91       23.09     10.32 o
   8  13   0      155.05      203.28     57.93 o
   9  13   0      234.51      271.97     30.27 o
  10  13   0       39.75       43.83     39.97 o
   0  14   0       50.69       41.32      5.00 o
   1  14   0       82.77       81.63      4.65 o
   2  14   0       14.62       19.19      3.07 o
   3  14   0       56.99       60.52      5.75 o
   4  14   0        4.93        0.66      4.10 o
   5  14   0       51.08       44.76      7.43 o
   6  14   0        5.17       17.62     10.89 o
   7  14   0      190.98      170.44     17.39 o
   8  14   0        6.24        0.31     11.98 o
   9  14   0        0.04        4.15     15.64 o
  10  14   0      422.45      449.48     79.33 o
   1  15   0      666.63      755.99     12.73 o
   2  15   0       89.65       72.03      5.17 o
   3  15   0      284.68      303.86     12.59 o
   4  15   0      718.43      718.06     14.90 o
   5  15   0      242.19      258.72     13.66 o
   6  15   0       40.63       44.66      8.13 o
   7  15   0       15.33       18.09     10.62 o
   8  15   0      343.12      369.17     25.70 o
   9  15   0       83.53       65.74     19.76 o
  10  15   0        2.41      -11.09     26.77 o
   0  16   0      792.69      694.37     17.52 o
   1  16   0       20.18       18.12      4.12 o
   2  16   0      151.96      165.84      7.65 o
   3  16   0      801.07      832.63     15.88 o
   4  16   0      834.87      808.21     17.72 o
   5  16   0       17.35       11.48      5.49 o
   6  16   0      650.15      669.87     33.60 o
   7  16   0      222.18      208.36     18.90 o
   8  16   0      108.68       81.67     22.89 o
   9  16   0      633.59      639.15     42.88 o
  10  16   0     1453.14     1600.50    100.88 o
   1  17   0        3.73        2.04      3.08 o
   2  17   0       21.57       20.67      5.08 o
   3  17   0      111.98       98.29      6.32 o
   4  17   0       24.24       23.17      4.65 o
   5  17   0       32.94       32.15      6.44 o
   6  17   0       15.59       15.62      8.03 o
   7  17   0       34.84       27.64     11.49 o
   8  17   0        3.95      -10.35     10.35 o
   9  17   0       82.08       49.35     37.65 o
  10  17   0      203.41      254.99     52.54 o
   0  18   0      147.51      143.80     10.80 o
   1  18   0        0.04       -0.12      3.27 o
   2  18   0        1.99       -0.23      3.95 o
   3  18   0       91.28       71.07      5.72 o
   4  18   0      903.78      911.83     19.52 o
   5  18   0       70.24       68.31     10.22 o
   6  18   0      122.20      126.34     13.08 o
   7  18   0      198.92      206.18     16.63 o
   8  18   0        0.23      -11.34     11.34 o
   9  18   0      162.28      131.24     26.48 o
  10  18   0        2.06      -12.34     35.69 o
   1  19   0       83.31       83.38      5.91 o
   2  19   0      112.63      120.31      6.50 o
   3  19   0      176.71      153.69      9.01 o
   4  19   0      114.44      129.25      9.50 o
   5  19   0      114.97      126.19     12.23 o
   6  19   0      914.18      965.83     41.77 o
   7  19   0      176.90      199.64     20.29 o
   8  19   0      142.33      126.39     19.04 o
   9  19   0       31.73       20.12     27.91 o
   0  20   0     2120.43     2222.33     48.53 o
   1  20   0       66.88       62.95      5.57 o
   2  20   0     1640.05     1709.51     24.70 o
   3  20   0      499.88      484.55     15.50 o
   4  20   0        9.26        1.52      9.60 o
   5  20   0      277.49      283.27     21.98 o
   6  20   0      184.34      155.77     23.11 o
   7  20   0        1.54      -11.43     11.43 o
   8  20   0      226.29      216.25     25.20 o
   9  20   0      371.75      445.49     64.17 o
   1  21   0        1.53        5.25      4.66 o
   2  21   0      179.54      172.00     10.45 o
   3  21   0        8.95       12.41      5.42 o
   4  21   0      760.61      737.01     29.89 o
   5  21   0       26.44       12.16     11.42 o
   6  21   0        6.83      -15.30     16.21 o
   7  21   0       24.26        5.41     12.23 o
   8  21   0        0.06      -12.51     12.51 o
   9  21   0       21.90        7.27     37.42 o
   0  22   0       58.10       46.24      9.66 o
   1  22   0       83.83       75.16      7.67 o
   2  22   0      661.68      710.63     19.32 o
   3  22   0       12.42        7.80      6.97 o
   4  22   0       45.12       53.08     18.06 o
   5  22   0        8.85      -11.73     11.73 o
   6  22   0       65.35       61.44     23.64 o
   7  22   0       86.91      100.90     18.07 o
   8  22   0       92.84       88.60     18.40 o
   9  22   0      435.61      670.76     77.86 o
   1  23   0      108.65      115.13      9.63 o
   2  23   0      896.44      884.59     22.26 o
   3  23   0     2290.39     2466.26     50.58 o
   4  23   0      193.41      194.82     20.55 o
   5  23   0      195.72      201.48     23.83 o
   6  23   0      911.27     1084.25    114.42 o
   7  23   0      347.38      394.22     28.68 o
   8  23   0      404.37      397.03     48.52 o
   9  23   0      350.64      340.66     62.47 o
   0  24   0     1325.27     1407.53     45.65 o
   1  24   0     1592.58     1606.25     41.40 o
   2  24   0      978.01     1047.72     32.53 o
   3  24   0      137.25      155.00     14.49 o
   4  24   0      146.47      168.53     24.07 o
   5  24   0       86.96       69.67     20.97 o
   6  24   0        1.29        2.36     12.54 o
   7  24   0      331.67      344.74     27.50 o
   8  24   0        2.33      -13.27     18.98 o
   1  25   0        3.71        3.91      5.65 o
   2  25   0       20.92       26.15      8.56 o
   3  25   0      265.95      279.51     19.01 o
   4  25   0      675.76      711.62     36.05 o
   5  25   0       11.17      -15.25     15.25 o
   6  25   0       11.57       16.75     13.10 o
   7  25   0       19.57        7.64     14.15 o
   8  25   0        9.03      -15.20     19.50 o
   0  26   0      221.57      211.61     19.15 o
   1  26   0       12.14       11.11      7.71 o
   2  26   0       37.06       47.88     15.19 o
   3  26   0      114.77      121.58     13.67 o
   4  26   0       87.45       83.72     26.09 o
   5  26   0      128.08      126.34     20.50 o
   6  26   0        0.39      -13.03     13.03 o
   7  26   0        1.29      -12.33     13.47 o
   8  26   0        0.01      -13.85     20.05 o
   1  27   0      767.19      779.73     28.70 o
   2  27   0      154.19      147.11     14.80 o
   3  27   0        0.09       -9.21      9.21 o
   4  27   0      384.58      374.51     29.80 o
   5  27   0      512.50      513.45     36.05 o
   6  27   0      109.12       55.07     32.64 o
   7  27   0       12.78       35.33     26.33 o
   0  28   0      916.92      923.10     57.66 o
   1  28   0      640.38      696.42     27.68 o
   2  28   0      494.37      487.42     24.17 o
   3  28   0       47.90       33.64     14.96 o
   4  28   0       11.33        7.21     12.79 o
   5  28   0      118.74      121.42     21.29 o
   6  28   0        2.71        1.01     14.81 o
   7  28   0      243.95      258.35     43.36 o
   1  29   0       40.54       41.30     12.99 o
   2  29   0        2.14        5.28      8.34 o
   3  29   0       88.03       89.33     16.70 o
   4  29   0        0.85       -1.80     11.76 o
   5  29   0        2.36        6.20     14.41 o
   6  29   0        4.38        5.52     16.04 o
   7  29   0       26.69        6.23     22.75 o
   0  30   0        6.63       -3.70     15.32 o
   1  30   0      332.41      398.41     30.91 o
   2  30   0       13.83       15.82      9.86 o
   3  30   0      133.85      143.76     38.22 o
   4  30   0       89.14       92.18     18.79 o
   5  30   0       25.11       48.33     17.38 o
   6  30   0       74.23       68.40     28.64 o
   1  31   0       52.30       36.41     23.82 o
   2  31   0      127.53      125.21     19.62 o
   3  31   0      334.57      302.68     52.80 o
   4  31   0      168.48      146.82     22.22 o
   5  31   0       60.77       31.86     17.07 o
   6  31   0      271.47      216.10     40.38 o
   0  32   0     1075.56     1248.65     73.83 o
   1  32   0      163.61      191.06     22.97 o
   2  32   0       20.37        7.16     12.43 o
   3  32   0       58.22       65.96     23.94 o
   4  32   0       15.34       22.09     15.17 o
   5  32   0        3.92      -12.40     20.50 o
   1  33   0       53.05       43.45     15.29 o
   2  33   0        8.31        5.81     19.28 o
   3  33   0      114.74      119.49     30.96 o
   4  33   0       10.73      -15.56     15.56 o
   0  34   0      215.21      192.19     34.75 o
   1  34   0        0.90       -6.85     11.89 o
   2  34   0      201.67      244.98     39.64 o
   3  34   0       99.81       38.04     23.40 o
   1  35   0        0.05       -5.03     13.02 o
   2  35   0      215.13      169.92     34.74 o
   0  36   0      105.13      103.57     30.07 o
   1  36   0       24.65       18.65     16.08 o
 -11   1   1        2.14       12.10     14.99 o
 -10   1   1       35.60       31.26     20.15 o
  -9   1   1      236.38      262.35     41.24 o
  -8   1   1      364.42      373.95     47.77 o
  -7   1   1        1.25        7.53      6.43 o
  -6   1   1       51.53       41.20      5.54 o
  -5   1   1        0.86        0.57      3.10 o
  -4   1   1       74.72       88.14      5.91 o
  -3   1   1      842.17      795.80     13.76 o
  -2   1   1      615.60      561.93     11.45 o
  -1   1   1     6865.38     6985.75    106.76 o
   0   1   1     1034.75     1052.00     16.72 o
   1   1   1      656.65      660.74     15.47 o
   3   1   1        0.08        2.14      2.22 o
   4   1   1     1445.85     1499.87     26.67 o
   6   1   1        2.35       11.15      9.04 o
   7   1   1     1593.55     1598.73     54.68 o
   8   1   1       17.24       30.90     16.74 o
   9   1   1       29.50       16.05     12.61 o
  10   1   1       32.77       45.39     17.33 o
  11   1   1        2.12       10.50     15.90 o
 -11   2   1        1.54        5.50     15.12 o
 -10   2   1      136.31      166.21     23.81 o
  -9   2   1       38.81       67.14     16.10 o
  -8   2   1      797.01      731.87     37.37 o
  -7   2   1      553.43      551.83     17.48 o
  -6   2   1      326.11      348.03     11.94 o
  -5   2   1      689.90      708.79     26.47 o
  -4   2   1      250.03      216.10      8.89 o
  -3   2   1     6235.45     6254.67     75.79 o
  -2   2   1     3011.85     2788.98     50.70 o
  -1   2   1     2635.32     2709.93     39.28 o
   0   2   1      100.07       83.79      4.02 o
   1   2   1    17022.82    16790.63    222.24 o
   2   2   1     2743.40     2735.58     37.84 o
   3   2   1     5476.27     5533.84     73.77 o
   4   2   1     2119.59     2036.88     36.06 o
   5   2   1     2975.85     2291.16    355.18 o
   6   2   1     5656.59     5469.76    132.53 o
   7   2   1       80.69       65.05     13.91 o
   8   2   1      157.59      165.45     34.39 o
   9   2   1        0.60        7.94     12.59 o
  10   2   1      261.93      286.96     30.77 o
  11   2   1      146.65      174.45     26.35 o
 -11   3   1       43.32       57.14     19.63 o
 -10   3   1       25.22       11.92     14.24 o
  -9   3   1      341.47      334.59     29.37 o
  -8   3   1       33.34       51.31     23.51 o
  -7   3   1     1191.87     1158.32     25.82 o
  -6   3   1       35.16       36.32      7.35 o
  -5   3   1       85.75       85.06      6.67 o
  -4   3   1     1045.92     1234.68     20.15 o
  -3   3   1     1855.90     1862.76     28.68 o
  -2   3   1      772.27      756.98     17.02 o
  -1   3   1      113.74      105.87      4.28 o
   0   3   1    11812.85    11884.51    143.32 o
   1   3   1       42.39       63.23      3.37 o
   2   3   1     3794.39     3905.24     47.00 o
   3   3   1      512.00      599.48     12.90 o
   4   3   1      111.85      106.77      7.33 o
   5   3   1      432.23      278.57     21.15 o
   6   3   1      478.11      484.75     28.06 o
   7   3   1      661.62      638.74     35.90 o
   8   3   1       58.15       35.86     13.99 o
   9   3   1        1.00       -3.81     11.78 o
  10   3   1       36.64       25.44     15.54 o
  11   3   1        0.03      -14.22     14.22 o
 -11   4   1       21.70       38.63     18.02 o
 -10   4   1       41.14       47.70     17.21 o
  -9   4   1      169.49      165.72     22.21 o
  -8   4   1      761.11      762.18     38.59 o
  -7   4   1        1.93        3.28     11.25 o
  -6   4   1      654.32      610.52     24.65 o
  -5   4   1        8.31       14.78      3.76 o
  -4   4   1       70.75       72.88      9.22 o
  -3   4   1      126.73      127.74      7.25 o
  -2   4   1       39.91       44.67      3.90 o
  -1   4   1        7.36        3.00      2.27 o
   0   4   1        8.28       15.28      1.91 o
   1   4   1     3877.06     3977.20     55.58 o
   2   4   1     4857.57     4968.92     58.83 o
   3   4   1     2231.59     2334.04     34.81 o
   4   4   1      685.64      644.56     28.72 o
   5   4   1      105.33      120.34     14.09 o
   6   4   1      544.36      551.63     29.62 o
   7   4   1       10.48        2.85      9.95 o
   8   4   1      143.15       97.75     20.60 o
   9   4   1       60.48       58.42     19.67 o
  10   4   1        3.77       27.86     15.04 o
  11   4   1        0.10       -4.94     14.95 o
 -11   5   1       65.97       36.37     20.98 o
 -10   5   1       75.56       74.43     19.06 o
  -9   5   1        6.43       11.42     12.73 o
  -8   5   1      118.68      105.36     18.44 o
  -7   5   1     1108.75     1139.36     48.85 o
  -6   5   1      770.27      737.55     29.40 o
  -5   5   1      272.79      269.96     17.36 o
  -4   5   1     1709.99     1831.28     36.73 o
  -3   5   1      152.88      207.02      8.61 o
  -2   5   1      379.73      373.94     13.67 o
  -1   5   1     5670.30     5367.54     84.86 o
   0   5   1     1393.75     1364.44     21.26 o
   1   5   1      722.06      790.81     12.66 o
   2   5   1     1143.83     1231.81     19.27 o
   3   5   1     3196.49     3704.91     58.04 o
   4   5   1     1795.42     1885.89     30.93 o
   5   5   1     1131.05     1128.72     30.93 o
   6   5   1      157.14      185.23     19.16 o
   7   5   1     1001.85     1016.39     42.68 o
   8   5   1       40.27       31.19     13.28 o
   9   5   1      994.44     1001.28     82.47 o
  10   5   1       14.08       14.68     15.09 o
  11   5   1       40.91       43.31     18.69 o
 -11   6   1        8.80       18.13     23.57 o
 -10   6   1      251.42      287.97     29.93 o
  -9   6   1      160.84      143.24     21.31 o
  -8   6   1      425.90      453.53     44.07 o
  -7   6   1       33.47       48.32     11.29 o
  -6   6   1     4666.19     4491.74     64.84 o
  -5   6   1     1123.93     1098.30     23.80 o
  -4   6   1      157.30      203.23      8.52 o
  -3   6   1     8804.06     9468.42    123.72 o
  -2   6   1      125.07      130.28      7.99 o
  -1   6   1     1797.05     1869.60     26.43 o
   0   6   1    14654.69    14700.57    196.02 o
   1   6   1     4427.79     4224.38     49.98 o
   2   6   1       19.88       38.79      2.78 o
   3   6   1    11113.31    11581.58    148.73 o
   4   6   1      958.45      795.20     17.31 o
   5   6   1     1457.38     1375.23     35.50 o
   6   6   1        0.62        6.50      6.99 o
   7   6   1       73.10       63.52     14.38 o
   8   6   1        6.37       10.41     12.16 o
   9   6   1      199.03      222.16     26.24 o
  10   6   1       44.36       44.50     17.07 o
 -11   7   1      139.72      151.68     25.32 o
 -10   7   1        0.02       -1.96     14.61 o
  -9   7   1      535.77      548.53     36.69 o
  -8   7   1        4.93       12.42     10.37 o
  -7   7   1      806.45      750.80     29.20 o
  -6   7   1     1634.93     1662.59     27.66 o
  -5   7   1      268.48      257.23     10.87 o
  -4   7   1       46.66       58.16      6.07 o
  -3   7   1      733.20      744.62     15.36 o
  -2   7   1       91.04       43.26     20.16 o
  -1   7   1     2331.01     2270.66     27.03 o
   0   7   1      254.68      252.05      8.86 o
   1   7   1      774.97      891.66     14.61 o
   2   7   1     3978.82     4003.49     53.83 o
   3   7   1      298.76      342.55     12.50 o
   4   7   1      228.48      211.21      9.48 o
   5   7   1       28.64       33.72      7.72 o
   6   7   1      458.63      468.69     21.24 o
   7   7   1      100.48       98.67     17.11 o
   8   7   1       50.98       47.24     15.42 o
   9   7   1      259.17      256.52     28.00 o
  10   7   1        0.36      -12.98     12.98 o
 -11   8   1       30.35       32.23     18.32 o
 -10   8   1       33.17       35.85     24.64 o
  -9   8   1       10.36       10.70     14.33 o
  -8   8   1       63.62       51.00     13.73 o
  -7   8   1       66.52       64.27     12.06 o
  -6   8   1      367.80      355.88     16.03 o
  -5   8   1       68.36       82.35      6.71 o
  -4   8   1       96.01      105.94      6.66 o
  -3   8   1      542.18      521.01     10.64 o
  -2   8   1      527.97      583.77     21.34 o
  -1   8   1      965.34     1080.10     14.95 o
   0   8   1      343.78      332.68      8.12 o
   1   8   1      713.05      788.49     15.61 o
   2   8   1     2318.33     2372.57     34.17 o
   3   8   1     1892.30     1930.82     27.44 o
   4   8   1      721.47      755.94     17.17 o
   5   8   1      169.37      197.82     11.67 o
   6   8   1      207.85      164.26     14.23 o
   7   8   1      147.79      141.25     24.57 o
   8   8   1      126.26      163.40     21.66 o
   9   8   1        4.62       16.34     14.01 o
  10   8   1       27.69       15.35     15.54 o
 -11   9   1       65.83       89.36     22.11 o
 -10   9   1      113.05      144.83     31.96 o
  -9   9   1       87.63       96.57     19.96 o
  -8   9   1       51.31       50.12     12.88 o
  -7   9   1      259.99      220.25     17.91 o
  -6   9   1        4.84       -1.20      5.52 o
  -5   9   1      734.22      737.28     17.95 o
  -4   9   1        3.72        2.62      2.61 o
  -3   9   1     8298.40     8513.75    101.54 o
  -2   9   1        0.23       -1.56      1.56 o
  -1   9   1      107.86       95.49      4.41 o
   0   9   1      741.72      708.09     13.50 o
   1   9   1      122.04      116.31      5.55 o
   2   9   1      998.13     1053.46     17.04 o
   3   9   1     1788.43     1817.56     26.48 o
   4   9   1      210.58      176.98     10.57 o
   5   9   1      611.62      588.35     18.84 o
   6   9   1      539.91      571.07     23.75 o
   7   9   1      208.59      279.18     25.58 o
   8   9   1      186.45      219.98     25.14 o
   9   9   1      159.21      127.30     21.88 o
  10   9   1       70.92       94.24     43.01 o
 -11  10   1        0.04        0.88     17.20 o
 -10  10   1      848.18      964.26     49.10 o
  -9  10   1      490.55      517.66     48.29 o
  -8  10   1     1067.80     1046.50     37.09 o
  -7  10   1     1385.13     1290.57     39.62 o
  -6  10   1     1696.18     1778.09     38.13 o
  -5  10   1     2059.63     2093.32     35.72 o
  -4  10   1        1.76        2.59      3.78 o
  -3  10   1     2974.58     3063.70     37.29 o
  -2  10   1      477.53      436.35     11.83 o
  -1  10   1      553.14      592.67     11.04 o
   0  10   1       65.84       48.22      4.01 o
   1  10   1        0.50        3.29      2.33 o
   2  10   1       89.26      107.11      9.74 o
   3  10   1     3061.13     2989.29     40.08 o
   4  10   1      195.73      226.14     14.90 o
   5  10   1       24.43       34.79     13.85 o
   6  10   1      170.87      153.69     16.32 o
   7  10   1       84.23       75.31     15.92 o
   8  10   1        5.72       -1.75     11.46 o
   9  10   1       11.55       35.27     35.32 o
  10  10   1      258.13      239.89     30.19 o
 -11  11   1      111.84      116.51     24.69 o
 -10  11   1       50.43       63.66     20.67 o
  -9  11   1       42.10       20.73     40.44 o
  -8  11   1       23.96        6.02     10.44 o
  -7  11   1        1.73        4.14      9.23 o
  -6  11   1      279.20      256.60     14.93 o
  -5  11   1     1362.17     1333.66     26.26 o
  -4  11   1     1140.07     1198.93     20.35 o
  -3  11   1        8.33        6.68      2.37 o
  -2  11   1       25.10       29.20      3.22 o
  -1  11   1      381.96      416.70      8.73 o
   0  11   1       65.78       77.69      4.62 o
   1  11   1     2000.91     2072.84     28.98 o
   2  11   1     1078.80     1054.83     19.36 o
   3  11   1      453.46      498.35     11.34 o
   4  11   1      126.47      141.08      9.85 o
   5  11   1      616.38      611.95     19.67 o
   6  11   1        6.06        3.30      7.98 o
   7  11   1       27.85       26.79     12.61 o
   8  11   1        5.68        7.37     12.49 o
   9  11   1      534.53      562.36     53.10 o
  10  11   1        8.25       17.69     16.90 o
 -11  12   1      170.87      201.28     30.04 o
 -10  12   1       64.77       60.61     19.58 o
  -9  12   1       28.94       17.65     15.92 o
  -8  12   1        2.88       -0.55     11.49 o
  -7  12   1       15.32        9.26      9.42 o
  -6  12   1       46.34       31.28      7.50 o
  -5  12   1        5.97       12.11      4.58 o
  -4  12   1      768.25      740.01     15.10 o
  -3  12   1      297.73      328.04     11.34 o
  -2  12   1       56.52       43.64      3.80 o
  -1  12   1      173.11      167.11     10.36 o
   0  12   1     1256.08     1331.73     20.72 o
   1  12   1     1469.84     1541.88     21.43 o
   2  12   1      332.69      348.60      9.40 o
   3  12   1      960.27     1016.27     19.24 o
   4  12   1        1.72        5.85      9.02 o
   5  12   1       63.54       41.87      6.98 o
   6  12   1      151.39      167.60     15.42 o
   7  12   1      116.26      116.12     23.78 o
   8  12   1       19.19       29.94     14.46 o
   9  12   1      162.74      167.44     24.87 o
  10  12   1       78.20       80.56     22.67 o
 -11  13   1        2.78      -10.15     32.73 o
 -10  13   1      240.26      322.65     47.48 o
  -9  13   1        3.18       -3.71     20.11 o
  -8  13   1        0.35      -11.15     11.34 o
  -7  13   1        4.08        1.32     10.07 o
  -6  13   1       96.55      127.91     14.04 o
  -5  13   1      129.49      118.36      6.65 o
  -4  13   1     2746.53     2814.54     39.56 o
  -3  13   1      999.60      935.60     15.63 o
  -2  13   1     1075.50     1122.33     18.72 o
  -1  13   1     1769.40     1935.75     28.14 o
   0  13   1      251.85      232.87      8.22 o
   1  13   1      542.99      591.05     13.26 o
   2  13   1      362.83      349.02      9.70 o
   3  13   1        1.69        5.75      2.84 o
   4  13   1     1376.55     1366.65     30.64 o
   5  13   1      105.15       68.57      8.37 o
   6  13   1      692.27      664.16     22.24 o
   7  13   1      382.27      389.61     24.12 o
   8  13   1       55.69       50.33     16.47 o
   9  13   1      440.93      468.80     66.18 o
  10  13   1       74.81       85.58     21.99 o
 -11  14   1      354.22      370.11     61.73 o
 -10  14   1      208.35      257.59     38.28 o
  -9  14   1     1115.93     1219.25     54.71 o
  -8  14   1     1260.36     1289.67     82.44 o
  -7  14   1      233.02      301.82     25.64 o
  -6  14   1     2406.08     2276.94     47.47 o
  -5  14   1      500.87      499.08     12.41 o
  -4  14   1     1591.86     1621.35     24.24 o
  -3  14   1       19.05       33.39      3.75 o
  -2  14   1      128.73      121.31      6.29 o
  -1  14   1     1255.48     1452.77     22.96 o
   0  14   1       55.54       77.56      4.73 o
   1  14   1      299.29      299.70      9.42 o
   2  14   1      269.81      281.48      9.04 o
   3  14   1      838.44      815.62     16.46 o
   4  14   1       34.26       32.40      6.35 o
   5  14   1      223.95      210.22     13.16 o
   6  14   1       72.21       30.70      8.04 o
   7  14   1       46.21       24.86     10.95 o
   8  14   1      112.97      134.24     22.82 o
   9  14   1       38.72       24.77     16.44 o
  10  14   1       49.98       49.91     20.58 o
 -10  15   1        4.90      -22.90     22.90 o
  -9  15   1       24.04       36.44     19.09 o
  -8  15   1       21.64       12.13      9.79 o
  -7  15   1       36.07       23.25     15.93 o
  -6  15   1      681.99      728.82     24.46 o
  -5  15   1       65.64       64.49      7.07 o
  -4  15   1     1532.15     1497.97     23.40 o
  -3  15   1      934.83      929.40     17.04 o
  -2  15   1       29.31       34.81      4.41 o
  -1  15   1      226.01      209.99      8.16 o
   0  15   1     1511.17     1633.57     23.44 o
   1  15   1      502.96      505.87     12.04 o
   2  15   1       82.83       85.53      6.49 o
   3  15   1      242.98      226.79     10.12 o
   4  15   1      533.29      492.06     18.79 o
   5  15   1      111.91       94.91      9.78 o
   6  15   1        6.36       -0.86      7.85 o
   7  15   1      147.81      138.16     16.41 o
   8  15   1      120.81      109.85     31.52 o
   9  15   1        1.44        2.24     21.81 o
  10  15   1        0.30       -1.59     17.30 o
 -10  16   1        5.12        3.62     37.96 o
  -9  16   1       26.94        8.79     17.50 o
  -8  16   1      216.71      213.91     21.63 o
  -7  16   1        0.25       -5.07     10.51 o
  -6  16   1      372.82      368.52     18.86 o
  -5  16   1      100.69      107.23      7.92 o
  -4  16   1        0.35        3.25      3.09 o
  -3  16   1      233.54      230.67      8.49 o
  -2  16   1        0.56        1.53      2.31 o
  -1  16   1       52.72       58.84      5.10 o
   0  16   1      445.25      447.80     11.59 o
   1  16   1       26.81       16.23      5.24 o
   2  16   1      367.56      366.24     10.12 o
   3  16   1       89.91       83.13      7.56 o
   4  16   1      145.10      169.80     11.75 o
   5  16   1      248.23      191.12     13.09 o
   6  16   1        0.19       -5.51      6.11 o
   7  16   1        5.20        1.01     10.59 o
   8  16   1       34.37       27.49     15.92 o
   9  16   1       38.55       43.53     19.13 o
 -10  17   1      109.45       94.27     45.05 o
  -9  17   1      111.46      119.38     19.09 o
  -8  17   1        0.22      -10.30     15.72 o
  -7  17   1      280.96      291.50     22.58 o
  -6  17   1        0.32        6.72     13.30 o
  -5  17   1     3716.29     3593.37     65.70 o
  -4  17   1       59.68       58.46      7.11 o
  -3  17   1     2041.38     2023.88     33.80 o
  -2  17   1      337.47      354.04     10.66 o
  -1  17   1      352.46      372.99     11.87 o
   0  17   1      521.73      562.39     13.42 o
   1  17   1      911.27      969.46     18.60 o
   2  17   1     1023.43     1061.40     22.94 o
   3  17   1     1072.33     1074.24     22.46 o
   4  17   1        0.59       14.65      7.23 o
   5  17   1        1.86       -5.49      5.49 o
   6  17   1      150.63      150.48     14.72 o
   7  17   1      319.79      344.88     24.31 o
   8  17   1      350.17      394.53     34.71 o
   9  17   1        6.64       11.52     16.81 o
 -10  18   1        9.66       -8.51     38.88 o
  -9  18   1      192.77      200.43     36.63 o
  -8  18   1      607.77      617.50     32.08 o
  -7  18   1      757.54      728.02     45.71 o
  -6  18   1       57.75       44.16     13.14 o
  -5  18   1      416.42      422.00     23.75 o
  -4  18   1     2037.19     1931.80     35.92 o
  -3  18   1       21.75       26.61      4.59 o
  -2  18   1      664.40      666.51     20.85 o
  -1  18   1        2.24        3.26      3.93 o
   0  18   1      170.72      208.45      8.47 o
   1  18   1      927.16      933.75     18.68 o
   2  18   1     2471.87     2469.87     37.39 o
   3  18   1      160.58      173.61      9.20 o
   4  18   1      567.36      545.07     17.31 o
   5  18   1        8.42        2.76      6.23 o
   6  18   1      331.28      343.57     25.39 o
   7  18   1        2.12       -5.05     10.04 o
   8  18   1        5.50       12.94     15.27 o
   9  18   1       57.09       39.19     19.75 o
 -10  19   1      361.54      433.16     68.02 o
  -9  19   1      130.76      151.18     21.60 o
  -8  19   1        3.84      -12.38     12.38 o
  -7  19   1       18.89       22.10     12.97 o
  -6  19   1        4.18        6.78     11.96 o
  -5  19   1      427.76      407.37     24.35 o
  -4  19   1     1230.96     1229.25     27.18 o
  -3  19   1       38.86       42.55      6.64 o
  -2  19   1       70.72       67.72      6.02 o
  -1  19   1       13.99       17.31      4.53 o
   0  19   1      238.70      248.57     10.01 o
   1  19   1       12.40       10.70      3.92 o
   2  19   1       16.87       17.27      4.61 o
   3  19   1        0.34        9.51      4.80 o
   4  19   1        1.44        5.76      5.07 o
   5  19   1      309.69      361.29     15.65 o
   6  19   1       34.38       45.43     12.37 o
   7  19   1      139.38      125.22     17.13 o
   8  19   1       32.60       28.82     17.52 o
   9  19   1      214.90      191.85     43.76 o
 -10  20   1        2.89      -41.12     41.12 o
  -9  20   1      191.17      153.59     22.40 o
  -8  20   1      356.77      402.16     28.71 o
  -7  20   1      363.44      352.64     25.96 o
  -6  20   1      698.48      633.39     30.21 o
  -5  20   1       11.59        8.83     10.38 o
  -4  20   1        0.57        7.05     10.71 o
  -3  20   1       68.67       44.64      6.65 o
  -2  20   1        0.54        3.13      4.34 o
  -1  20   1      271.92      272.72     11.71 o
   0  20   1        2.62       10.38      4.23 o
   1  20   1       14.36       11.51      4.28 o
   2  20   1     1276.58     1305.35     24.41 o
   3  20   1      713.59      725.30     19.97 o
   4  20   1      119.78      128.66     10.10 o
   5  20   1        3.83       -3.41     10.40 o
   6  20   1      127.49      126.31     14.08 o
   7  20   1       18.60        6.73     10.34 o
   8  20   1        1.11      -14.36     18.33 o
   9  20   1        2.46      -29.27     29.27 o
  -9  21   1        1.22      -20.05     20.05 o
  -8  21   1      152.86      129.70     19.79 o
  -7  21   1       14.28        0.81     12.21 o
  -6  21   1      129.11      119.62     17.11 o
  -5  21   1      474.55      500.07     26.99 o
  -4  21   1      484.46      456.30     19.17 o
  -3  21   1      340.40      345.45     19.96 o
  -2  21   1     2193.68     2273.76     45.46 o
  -1  21   1      696.00      676.64     17.93 o
   0  21   1      304.21      315.54     11.57 o
   1  21   1       23.26       20.58      4.82 o
   2  21   1      394.49      427.14     13.16 o
   3  21   1      759.51      840.48     22.03 o
   4  21   1     2140.12     2240.79     41.64 o
   5  21   1       32.03       43.79     10.12 o
   6  21   1       40.04       45.77     11.08 o
   7  21   1      215.55      234.23     26.71 o
   8  21   1        0.63      -16.96     16.96 o
   9  21   1      242.74      231.92     49.41 o
  -9  22   1      118.21       60.10     27.37 o
  -8  22   1      126.05      102.10     19.81 o
  -7  22   1      250.48      323.72     41.50 o
  -6  22   1      830.66      749.25     35.48 o
  -5  22   1      121.96      115.38     16.20 o
  -4  22   1        9.47        3.99      6.68 o
  -3  22   1       25.01       23.00      7.33 o
  -2  22   1        0.35       11.10      6.15 o
  -1  22   1      183.97      208.33     11.13 o
   0  22   1      376.24      382.00     12.59 o
   1  22   1     1515.92     1547.03     27.40 o
   2  22   1       15.26       21.34      4.99 o
   3  22   1      453.55      457.82     20.56 o
   4  22   1     1582.18     1686.57     41.12 o
   5  22   1      336.70      371.21     24.58 o
   6  22   1      263.68      269.75     22.70 o
   7  22   1       18.65       13.40     13.06 o
   8  22   1      153.37      178.85     46.17 o
  -9  23   1       21.03      -22.20     22.20 o
  -8  23   1       27.51       11.29     14.20 o
  -7  23   1       17.30       18.70     14.17 o
  -6  23   1       44.20       20.62     13.49 o
  -5  23   1        4.61      -12.19     17.06 o
  -4  23   1       80.84       80.77     10.92 o
  -3  23   1      386.92      378.87     26.88 o
  -2  23   1      143.35      149.34     12.29 o
  -1  23   1        9.02       14.99      6.70 o
   0  23   1        0.69        1.40      4.49 o
   1  23   1      350.73      381.55     12.94 o
   2  23   1       28.65       25.85      5.61 o
   3  23   1      479.72      541.39     33.97 o
   4  23   1      138.96      135.69     22.35 o
   5  23   1        3.57       -4.44     10.12 o
   6  23   1      138.81      126.79     22.22 o
   7  23   1       53.14       38.35     14.53 o
   8  23   1        0.06      -26.49     33.16 o
  -9  24   1       30.20      -21.98     21.98 o
  -8  24   1      291.09      249.26     37.41 o
  -7  24   1      143.72      172.64     21.31 o
  -6  24   1       37.67       23.42     13.79 o
  -5  24   1       35.28       27.72     14.43 o
  -4  24   1       74.30       84.19     11.31 o
  -3  24   1       20.94       28.25      8.38 o
  -2  24   1      297.35      297.57     16.72 o
  -1  24   1       40.99       45.37      8.76 o
   0  24   1       43.76       38.23      6.59 o
   1  24   1        0.59       -4.94      4.94 o
   2  24   1      191.54      192.38     12.96 o
   3  24   1      324.88      326.23     26.84 o
   4  24   1        0.15       -3.42      9.86 o
   5  24   1        0.24       -7.37     10.94 o
   6  24   1      135.33      157.02     38.94 o
   7  24   1        2.84       -4.53     14.12 o
   8  24   1      264.19      386.20     59.47 o
  -8  25   1        1.34      -16.19     19.39 o
  -7  25   1       73.48       51.60     18.97 o
  -6  25   1       53.37       52.49     17.32 o
  -5  25   1      516.02      548.69     30.11 o
  -4  25   1       42.96       46.16     10.02 o
  -3  25   1      324.21      361.15     19.57 o
  -2  25   1      592.10      620.29     22.64 o
  -1  25   1      150.22      166.93     13.04 o
   0  25   1      664.60      660.24     31.20 o
   1  25   1        2.01       -0.31      5.64 o
   2  25   1        7.72        3.54      5.99 o
   3  25   1       11.25       16.81     12.44 o
   4  25   1       75.62       85.59     16.57 o
   5  25   1       47.13       14.59     13.52 o
   6  25   1      264.39      265.33     32.51 o
   7  25   1      408.72      383.92     33.54 o
  -8  26   1      513.60      494.31     94.65 o
  -7  26   1        0.37       -5.12     17.98 o
  -6  26   1      239.34      254.97     24.68 o
  -5  26   1      262.30      296.63     36.56 o
  -4  26   1       44.35       36.73     12.10 o
  -3  26   1      679.02      725.94     25.97 o
  -2  26   1      597.70      600.76     25.20 o
  -1  26   1       10.97        4.84      7.43 o
   0  26   1      965.62     1043.19     35.86 o
   1  26   1      510.18      508.20     21.25 o
   2  26   1       34.70       20.54      8.39 o
   3  26   1     1152.86     1185.49     46.29 o
   4  26   1      368.36      385.16     30.16 o
   5  26   1      488.07      445.70     33.20 o
   6  26   1      134.82       85.83     35.01 o
   7  26   1      277.67      239.07     40.35 o
  -8  27   1      100.22       25.42     36.75 o
  -7  27   1       28.71       19.70     16.34 o
  -6  27   1        1.60       -5.65     13.51 o
  -5  27   1       59.61       36.67     18.90 o
  -4  27   1       18.04       16.88     15.22 o
  -3  27   1      103.60       98.73     14.10 o
  -2  27   1       66.89       81.26     12.14 o
  -1  27   1      457.10      466.15     23.12 o
   0  27   1       30.41       23.33      8.70 o
   1  27   1       11.43       14.98      8.06 o
   2  27   1       97.36       80.97     12.00 o
   3  27   1       11.70       19.91     11.95 o
   4  27   1      135.80      111.50     19.29 o
   5  27   1      234.59      231.18     28.26 o
   6  27   1       17.02      -11.47     13.85 o
   7  27   1       77.04       50.21     28.75 o
  -7  28   1        0.27      -19.65     23.86 o
  -6  28   1       48.64       35.97     23.57 o
  -5  28   1        4.91       -5.83     15.23 o
  -4  28   1        3.32        4.41     13.08 o
  -3  28   1      102.12      114.00     14.45 o
  -2  28   1       74.81       55.35     11.78 o
  -1  28   1      256.41      241.48     18.60 o
   0  28   1       48.59       48.08     10.41 o
   1  28   1      185.56      195.35     21.48 o
   2  28   1      114.61      117.18     22.14 o
   3  28   1       89.53       72.51     15.87 o
   4  28   1       90.35       86.45     18.42 o
   5  28   1       39.34       38.31     17.00 o
   6  28   1      104.80       86.75     20.66 o
  -7  29   1       70.35       42.84     28.05 o
  -6  29   1       44.86       24.31     17.35 o
  -5  29   1       22.68        5.32     25.25 o
  -4  29   1       11.05        4.76     12.46 o
  -3  29   1      750.73      799.70     35.35 o
  -2  29   1      215.65      231.55     18.68 o
  -1  29   1        1.42        6.46      8.48 o
   0  29   1      518.92      514.06     31.22 o
   1  29   1       68.79       82.07     15.98 o
   2  29   1        0.32       -0.53     14.77 o
   3  29   1       14.95       27.93     13.65 o
   4  29   1       44.84       49.39     16.45 o
   5  29   1        1.86      -12.70     12.70 o
   6  29   1      498.17      466.55     54.31 o
  -6  30   1       45.74       36.20     25.57 o
  -5  30   1      192.12      221.38     26.93 o
  -4  30   1       34.58       53.79     16.70 o
  -3  30   1      265.27      255.00     20.96 o
  -2  30   1        0.22       -2.11      8.74 o
  -1  30   1       20.35       15.07      9.57 o
   0  30   1       92.14       90.01     17.39 o
   1  30   1     1047.39     1147.10     80.80 o
   2  30   1       47.25       40.02     18.98 o
   3  30   1      426.98      402.94     47.51 o
   4  30   1      180.86      168.82     23.85 o
   5  30   1      239.36      231.49     27.65 o
   6  30   1      150.69      105.42     31.97 o
  -6  31   1      165.02      167.76     36.97 o
  -5  31   1        2.23      -13.54     13.77 o
  -4  31   1        9.46       19.84     16.50 o
  -3  31   1        0.55       -4.34      9.56 o
  -2  31   1       16.94        0.25      9.41 o
  -1  31   1       33.38       24.20     13.05 o
   0  31   1       84.69       79.79     16.22 o
   1  31   1      112.31      104.25     18.22 o
   2  31   1       32.68       41.92     20.17 o
   3  31   1       11.67       25.69     20.12 o
   4  31   1       59.37       23.30     21.66 o
   5  31   1       20.52       -8.65     15.63 o
  -5  32   1       74.69       46.30     33.20 o
  -4  32   1       11.85        3.65     18.67 o
  -3  32   1        1.65        1.05     13.32 o
  -2  32   1       22.00       19.94     10.87 o
  -1  32   1       22.38       38.22     14.06 o
   0  32   1      130.03      141.13     21.05 o
   1  32   1        0.96        6.62     11.81 o
   2  32   1      256.59      183.55     33.04 o
   3  32   1      413.88      457.91     51.36 o
   4  32   1        5.67      -18.07     18.07 o
  -4  33   1       61.28       53.89     17.78 o
  -3  33   1      224.54      238.36     27.11 o
  -2  33   1      127.55      101.24     19.52 o
  -1  33   1      261.65      294.94     37.01 o
   0  33   1      410.14      457.01     51.54 o
   1  33   1        1.16       -8.17     15.36 o
   2  33   1       15.16      -11.00     15.18 o
   3  33   1        0.95      -15.17     15.17 o
   4  33   1       23.55        7.33     22.03 o
  -4  34   1      143.46      152.42     35.58 o
  -3  34   1       38.81       63.28     25.31 o
  -2  34   1        9.54       17.52     25.25 o
  -1  34   1        1.84       -1.82     15.91 o
   0  34   1        0.39       -5.18     12.31 o
   1  34   1       38.81       38.66     21.99 o
   2  34   1      186.53      157.22     33.26 o
   3  34   1       91.25       82.68     28.37 o
  -3  35   1       26.71        0.30     20.47 o
  -2  35   1       16.08       12.99     14.99 o
  -1  35   1       48.75       33.55     16.33 o
   0  35   1       10.60      -11.50     18.07 o
   1  35   1        2.48        4.82     18.68 o
   2  35   1       28.37       41.67     23.86 o
  -2  36   1       69.10       74.69     25.34 o
  -1  36   1       73.99       39.97     17.42 o
   0  36   1        0.59        8.31     24.41 o
   1  36   1      200.73      197.94     37.99 o
 -12   0   2      264.92      239.04     42.91 o
 -11   0   2     1010.77     1096.75     74.12 o
 -10   0   2      887.57      873.31     62.05 o
  -9   0   2       72.51       73.89     26.48 o
  -8   0   2        0.27        3.01      8.80 o
  -7   0   2        1.46       -6.04      7.90 o
  -6   0   2        0.33        5.74      5.74 o
  -5   0   2      326.91      328.41     12.50 o
  -4   0   2    16763.41    18351.86    259.51 o
  -3   0   2     8100.09     7808.05    111.02 o
  -2   0   2     6311.06     6043.82     96.87 o
  -1   0   2     5548.07     5521.56     87.53 o
   0   0   2      771.25      870.49     22.19 o
   1   0   2      548.79      553.42     16.66 o
   2   0   2     2128.42     2422.95     61.79 o
   3   0   2     2021.46     2230.40     75.65 o
   4   0   2     3743.94     3523.63    124.33 o
   5   0   2     6523.78     6346.30    210.99 o
   6   0   2       12.58       20.96     13.69 o
   7   0   2      816.88      784.21     52.98 o
   8   0   2      349.49      403.88     45.95 o
   9   0   2       25.13       39.62     22.97 o
  10   0   2       75.44       48.70     24.04 o
 -12   1   2       47.35       64.40     20.71 o
 -11   1   2      202.56      197.99     31.77 o
 -10   1   2       71.32       60.67     42.18 o
  -9   1   2      288.69      288.98     27.87 o
  -8   1   2     1092.11     1062.68     26.09 o
  -7   1   2      121.43      121.52      9.11 o
  -6   1   2       39.70       56.72      6.08 o
  -5   1   2      244.02      238.28      8.19 o
  -4   1   2       12.31        6.34      3.82 o
  -3   1   2      399.76      391.84     11.54 o
  -2   1   2     4092.85     4281.68     54.87 o
  -1   1   2    11253.79    11282.87    127.71 o
   0   1   2       87.77      112.69      4.90 o
   1   1   2       90.06       59.12      3.44 o
   2   1   2      107.12       89.54      4.73 o
   3   1   2       81.32       68.38      5.19 o
   4   1   2     1029.79     1080.14     30.96 o
   5   1   2      368.26      371.22     23.27 o
   6   1   2      509.75      489.04     27.86 o
   7   1   2      805.97      846.57     38.77 o
   8   1   2      496.57      545.69     35.74 o
   9   1   2      280.87      283.61     29.10 o
  10   1   2      283.14      295.77     32.05 o
 -12   2   2       22.00       -8.95     16.15 o
 -11   2   2        0.00       -1.50     15.78 o
 -10   2   2       95.01      107.77     36.04 o
  -9   2   2       25.01       16.00     15.30 o
  -8   2   2        0.33       -0.01      5.48 o
  -7   2   2      682.91      667.17     17.81 o
  -6   2   2       96.25       99.49      6.60 o
  -5   2   2        0.02       -2.87      3.21 o
  -4   2   2        0.09       -2.60      2.60 o
  -3   2   2     1538.44     1567.20     24.28 o
  -2   2   2       71.46       79.32      7.41 o
  -1   2   2     1022.42     1090.75     14.93 o
   0   2   2        1.10        2.57      1.95 o
   1   2   2      433.37      423.01      8.39 o
   2   2   2      115.44      110.18      6.03 o
   3   2   2      282.09      321.74      9.96 o
   4   2   2       11.81        3.40      3.28 o
   5   2   2      161.13      164.29     16.52 o
   6   2   2      470.30      487.61     39.40 o
   7   2   2       38.95       38.35     11.82 o
   8   2   2      305.24      347.01     29.96 o
   9   2   2        9.82       -2.02     12.21 o
  10   2   2       23.29       10.57     15.35 o
 -12   3   2       34.68       11.62     20.56 o
 -11   3   2      725.20      741.15     43.69 o
 -10   3   2        5.46        7.50     14.32 o
  -9   3   2      506.78      467.01     34.49 o
  -8   3   2        6.67        8.94      6.07 o
  -7   3   2      352.29      393.21     13.79 o
  -6   3   2      366.25      348.81     10.79 o
  -5   3   2       61.97       70.20      5.81 o
  -4   3   2       14.70       11.51      3.17 o
  -3   3   2      191.22      150.14     10.48 o
  -2   3   2      234.25      210.61      5.45 o
  -1   3   2      166.89      129.26      4.71 o
   0   3   2    10459.24    10518.94    119.57 o
   1   3   2     4004.53     3976.47     57.60 o
   2   3   2      292.16      287.95     10.54 o
   3   3   2      845.82      912.74     18.94 o
   4   3   2      543.53      550.41     22.65 o
   5   3   2        1.45        5.23      7.33 o
   6   3   2     1090.57     1037.70     62.81 o
   7   3   2       88.74      101.01     32.50 o
   8   3   2      474.78      527.74     57.14 o
   9   3   2       80.98       74.54     18.58 o
  10   3   2      452.83      516.98     41.18 o
 -12   4   2       74.26       52.69     20.45 o
 -11   4   2       58.51       43.68     17.95 o
 -10   4   2       95.37       97.35     20.27 o
  -9   4   2       30.20       30.08     15.55 o
  -8   4   2        0.09       -6.65      9.64 o
  -7   4   2     3441.14     3230.01     52.75 o
  -6   4   2     1007.92      985.76     31.71 o
  -5   4   2        9.14        5.98      7.46 o
  -4   4   2      598.21      598.18     14.61 o
  -3   4   2      507.43      375.23     11.49 o
  -2   4   2     4536.76     4232.09     56.58 o
  -1   4   2    19716.18    20002.06    328.40 o
   1   4   2      711.22      713.27     15.89 o
   2   4   2      982.50      941.28     23.38 o
   3   4   2       40.39       56.11      4.57 o
   4   4   2     2035.37     2112.40     70.24 o
   5   4   2      163.43      164.50     26.04 o
   6   4   2     4531.95     4488.10    114.66 o
   7   4   2      198.60      200.70     21.57 o
   8   4   2       93.54       82.91     16.89 o
   9   4   2       26.12       35.69     16.14 o
  10   4   2       69.83       53.34     19.27 o
 -12   5   2        0.11      -10.03     16.52 o
 -11   5   2      324.42      331.02     33.63 o
 -10   5   2      131.82      140.62     22.80 o
  -9   5   2      586.95      515.45     35.40 o
  -8   5   2      118.42      113.70     15.52 o
  -7   5   2      879.21      874.89     20.16 o
  -6   5   2        0.80        1.51      4.05 o
  -5   5   2       42.40       49.12      5.15 o
  -4   5   2     1246.67     1342.10     21.80 o
  -3   5   2      101.31      107.27      5.93 o
  -2   5   2     1095.15      966.40     18.97 o
   0   5   2      310.49      321.87     21.88 o
   1   5   2      335.20      265.79      7.59 o
   2   5   2      577.70      670.59     15.21 o
   3   5   2      702.49      738.69     17.54 o
   4   5   2       31.83       29.80      5.17 o
   5   5   2      724.34      719.64     23.46 o
   6   5   2       50.01       39.79     11.91 o
   7   5   2      417.91      400.77     30.00 o
   8   5   2      460.93      495.13     36.00 o
   9   5   2       16.70       23.57     14.86 o
  10   5   2      142.14      182.03     26.32 o
 -12   6   2        0.38       -1.10     17.81 o
 -11   6   2       37.86       57.23     19.78 o
 -10   6   2        8.95        9.06     15.12 o
  -9   6   2        0.00        2.06     13.89 o
  -8   6   2      206.21      206.78     19.00 o
  -7   6   2      908.56      866.02     19.93 o
  -6   6   2      205.14      195.70      9.61 o
  -5   6   2        2.13        0.61      3.79 o
  -4   6   2      228.73      222.24      8.07 o
  -3   6   2      157.65      176.55      7.41 o
   0   6   2      218.92      243.97      7.98 o
   1   6   2       37.79       18.26      4.22 o
   2   6   2      802.87      813.47     15.66 o
   3   6   2      826.27      873.21     15.63 o
   4   6   2      326.04      323.30     14.47 o
   5   6   2      153.82      119.36     10.82 o
   6   6   2     1357.75     1299.60     47.86 o
   7   6   2      147.11      154.39     19.58 o
   8   6   2       33.55       26.69     13.03 o
   9   6   2      203.80      206.49     26.33 o
  10   6   2       20.26        3.87     15.63 o
 -12   7   2      222.24      207.92     29.83 o
 -11   7   2       93.48      117.02     23.43 o
 -10   7   2      427.50      458.53     37.12 o
  -9   7   2      154.40      163.67     29.26 o
  -8   7   2      385.01      364.87     23.39 o
  -7   7   2      354.04      333.20     13.06 o
  -6   7   2      420.96      436.61     21.31 o
  -5   7   2       91.90      102.67      7.12 o
  -4   7   2      305.34      319.22     10.10 o
  -3   7   2      643.77      568.50     14.35 o
  -2   7   2      639.33      603.84     14.41 o
  -1   7   2     1284.77      847.08     35.03 o
   0   7   2     2966.76     2885.40     44.61 o
   1   7   2     4480.82     4762.46     63.52 o
   2   7   2     3014.72     3371.07     39.36 o
   3   7   2       38.97       30.68      3.67 o
   4   7   2       56.30       72.34      8.91 o
   5   7   2      222.60      262.95     13.20 o
   6   7   2        0.05        6.41      9.23 o
   7   7   2      741.99      815.67     38.84 o
   8   7   2      372.59      420.90     33.81 o
   9   7   2       85.78       72.76     28.53 o
  10   7   2      342.37      335.45     34.24 o
 -11   8   2       32.71       42.40     19.70 o
 -10   8   2        2.90       -8.28     23.51 o
  -9   8   2        0.59        1.66     21.17 o
  -8   8   2      750.68      677.70     34.65 o
  -7   8   2        7.42        3.63      5.21 o
  -6   8   2      597.53      544.64     14.68 o
  -5   8   2     3080.35     3018.78     45.87 o
  -4   8   2     1310.82     1322.50     23.43 o
  -3   8   2     1176.81     1041.96     19.66 o
  -2   8   2       40.37       53.71      4.58 o
  -1   8   2     6226.60     6386.83     70.20 o
   0   8   2      374.47      352.14      8.77 o
   1   8   2      431.06      428.81      9.10 o
   2   8   2      277.35      280.10      6.86 o
   3   8   2      767.30      842.97     15.79 o
   4   8   2      184.40      179.33     10.66 o
   5   8   2     1370.92     1229.76     28.69 o
   6   8   2        7.77       11.26      9.84 o
   7   8   2      215.16      219.97     23.45 o
   8   8   2      107.14      108.81     19.06 o
   9   8   2      369.45      379.80     33.80 o
  10   8   2       36.36       35.39     20.47 o
 -11   9   2        8.83      -17.23     17.23 o
 -10   9   2      173.36      186.38     26.38 o
  -9   9   2      574.30      614.35     31.23 o
  -8   9   2      365.18      373.25     24.28 o
  -7   9   2       25.13       33.23      8.40 o
  -6   9   2       76.67       84.69      7.60 o
  -5   9   2        3.20        3.31      3.28 o
  -4   9   2       96.74       79.30      5.54 o
  -3   9   2     2752.30     2701.09     44.54 o
  -2   9   2     3016.03     3283.64     47.54 o
  -1   9   2     2730.57     2696.94     32.62 o
   0   9   2      384.56      404.38      8.98 o
   1   9   2      969.84      936.36     14.31 o
   2   9   2      573.21      567.85     16.08 o
   3   9   2     1456.40     1479.10     30.22 o
   4   9   2       13.87        5.36      4.33 o
   5   9   2      116.93      112.86      9.83 o
   6   9   2        2.50        6.03      9.55 o
   7   9   2     1144.36     1131.64     51.94 o
   8   9   2      176.50      241.36     58.86 o
   9   9   2      201.86      237.24     28.46 o
  10   9   2      198.12      247.79     31.12 o
 -11  10   2      322.77      412.21     29.82 o
 -10  10   2        1.22       19.75     16.96 o
  -9  10   2       38.09       37.40     13.85 o
  -8  10   2       91.60       75.06     16.28 o
  -7  10   2      514.48      495.20     17.70 o
  -6  10   2        0.08       -0.79      3.93 o
  -5  10   2       66.02       59.12      5.66 o
  -4  10   2       11.34       10.76      3.40 o
  -3  10   2      386.99      457.84     21.75 o
  -2  10   2      581.06      578.73     10.39 o
  -1  10   2       62.42       61.02      3.80 o
   0  10   2        5.50       -2.34      2.34 o
   1  10   2        0.91        2.14      2.21 o
   2  10   2       27.40       37.56      3.31 o
   3  10   2      833.28      969.14     23.11 o
   4  10   2     1057.99     1029.39     25.05 o
   5  10   2       20.32       -4.24      4.85 o
   6  10   2       50.83       62.67     13.92 o
   7  10   2      171.09      124.36     25.23 o
   8  10   2      163.07      143.30     22.01 o
   9  10   2        1.46       12.27     22.74 o
  10  10   2       29.34       54.27     19.92 o
 -11  11   2     1115.60     1283.14     80.05 o
 -10  11   2      111.86      107.06     17.61 o
  -9  11   2      304.00      370.54     28.88 o
  -8  11   2      143.26      125.03     13.85 o
  -7  11   2     1114.95     1185.22     27.81 o
  -6  11   2        8.72        9.77      4.85 o
  -5  11   2     1370.22     1300.55     23.70 o
  -4  11   2      443.07      446.50     11.70 o
  -3  11   2      396.75      409.75     10.67 o
  -2  11   2     1083.05     1009.00     15.54 o
  -1  11   2       78.00       55.07      6.63 o
   0  11   2       44.94       34.94      3.95 o
   1  11   2     1678.44     1797.12     25.76 o
   2  11   2      715.26      716.69     12.86 o
   3  11   2      422.36      472.74     15.62 o
   4  11   2       47.89       50.34      7.61 o
   5  11   2      169.65      189.78     13.51 o
   6  11   2       47.12       28.30      8.65 o
   7  11   2       99.89       88.78     17.21 o
   8  11   2      174.98      209.78     25.45 o
   9  11   2      247.72      237.36     28.80 o
  10  11   2      519.58      476.84     41.09 o
 -11  12   2      177.95      219.30     51.98 o
 -10  12   2        2.30      -16.13     16.13 o
  -9  12   2       11.33       -2.45      9.71 o
  -8  12   2      235.68      242.69     17.37 o
  -7  12   2      102.70      115.91     11.38 o
  -6  12   2      645.13      657.25     16.99 o
  -5  12   2     2328.89     2340.12     35.96 o
  -4  12   2     2766.14     2491.75     39.92 o
  -3  12   2     3031.15     3202.89     42.45 o
  -2  12   2      966.24      926.23     14.94 o
  -1  12   2       13.53        9.17      2.85 o
   0  12   2     2586.17     2595.56     46.45 o
   1  12   2       55.52       62.49      4.35 o
   2  12   2       90.18       88.58      7.46 o
   3  12   2      296.59      315.96     13.08 o
   4  12   2      135.64      118.11      9.68 o
   5  12   2      224.60      174.04     12.00 o
   6  12   2       88.94       88.44     10.02 o
   7  12   2       80.18      106.37     19.00 o
   8  12   2       50.42       38.90     16.25 o
   9  12   2        2.02        9.91     14.95 o
 -11  13   2       31.98       34.89     39.19 o
 -10  13   2      377.14      435.78     38.36 o
  -9  13   2      780.03      739.80     34.75 o
  -8  13   2       71.28       71.48     18.51 o
  -7  13   2      293.96      291.11     15.08 o
  -6  13   2       49.08       54.17      6.49 o
  -5  13   2       94.99      110.11      7.61 o
  -4  13   2     3035.71     2943.89     87.39 o
  -3  13   2      979.24      993.73     17.50 o
  -2  13   2      473.29      494.04     12.42 o
  -1  13   2      683.68      666.20     13.68 o
   0  13   2      399.96      431.36     11.89 o
   1  13   2      395.16      390.63     11.21 o
   2  13   2      321.92      372.13     11.52 o
   3  13   2      315.73      315.97     13.46 o
   4  13   2      254.18      270.32     14.21 o
   5  13   2      147.93      175.00     23.85 o
   6  13   2       40.89       25.15      7.91 o
   7  13   2       41.64       46.61     14.49 o
   8  13   2        0.58      -11.11     12.03 o
   9  13   2      264.10      272.84     34.91 o
 -11  14   2       15.88        6.25     39.86 o
 -10  14   2        3.50       18.87     19.06 o
  -9  14   2       20.73       12.42     14.66 o
  -8  14   2       88.50       98.41     16.47 o
  -7  14   2      146.60      153.31     17.98 o
  -6  14   2       70.01       71.53      8.98 o
  -5  14   2      851.15      835.85     21.26 o
  -4  14   2        0.69       -3.62      3.62 o
  -3  14   2       35.62       22.37      5.56 o
  -2  14   2       78.45       70.83      4.84 o
  -1  14   2       78.95       82.50      5.43 o
   0  14   2      231.65      241.96      9.80 o
   1  14   2       23.95       19.75      7.28 o
   2  14   2       13.23       16.20      4.10 o
   3  14   2       68.79       58.58      7.48 o
   4  14   2      181.14      212.15     14.82 o
   5  14   2       66.25       78.12      9.19 o
   6  14   2      111.09       84.29     10.15 o
   7  14   2      268.68      292.39     28.07 o
   8  14   2        2.22       16.57     14.28 o
   9  14   2       21.93       12.15     15.81 o
 -11  15   2      568.73      591.47     77.14 o
 -10  15   2       23.43       -4.36     18.16 o
  -9  15   2      228.11      223.07     22.59 o
  -8  15   2      235.58      292.81     24.10 o
  -7  15   2      305.47      293.17     22.32 o
  -6  15   2        1.60        7.00      5.72 o
  -5  15   2       51.97       53.47      8.49 o
  -4  15   2       39.16       27.26      5.46 o
  -3  15   2      555.98      543.37     21.91 o
  -2  15   2     1489.88     1453.07     23.38 o
  -1  15   2     1163.71     1153.88     20.31 o
   0  15   2      158.71      151.90      8.25 o
   1  15   2     1957.84     2044.77     38.66 o
   2  15   2      299.32      314.74     11.56 o
   3  15   2       67.85       62.39     10.45 o
   4  15   2       76.70       61.09      8.34 o
   5  15   2      792.13      728.65     23.19 o
   6  15   2        5.65       -7.52      8.09 o
   7  15   2      199.31      229.76     25.88 o
   8  15   2      114.23      148.80     23.33 o
   9  15   2      235.16      257.21     30.59 o
 -11  16   2      152.59      124.57     51.31 o
 -10  16   2      162.26      119.96     36.27 o
  -9  16   2        6.67        4.35     14.26 o
  -8  16   2        0.10      -11.64     11.64 o
  -7  16   2      139.54      148.73     18.15 o
  -6  16   2     1364.20     1382.13     30.36 o
  -5  16   2     4750.25     4674.92     70.52 o
  -4  16   2        0.15        1.23      4.26 o
  -3  16   2     1961.80     1974.76     34.77 o
  -2  16   2      408.56      416.57     12.85 o
  -1  16   2        0.24       -3.71      3.71 o
   0  16   2       17.04       17.08      4.53 o
   1  16   2       83.93       67.44      5.87 o
   2  16   2      296.90      318.28     11.74 o
   3  16   2      533.80      530.31     18.56 o
   4  16   2       53.32       62.16     12.24 o
   5  16   2       21.49       16.58      7.48 o
   6  16   2        0.22        8.40      6.97 o
   7  16   2      320.28      286.21     28.36 o
   8  16   2      175.26      208.12     29.48 o
   9  16   2       78.86       48.03     18.72 o
 -10  17   2        1.48      -11.54     20.27 o
  -9  17   2      160.92      213.15     48.79 o
  -8  17   2       82.39       76.46     16.80 o
  -7  17   2       42.23       23.34     13.00 o
  -6  17   2        6.50        3.77      7.20 o
  -5  17   2      457.22      447.47     16.12 o
  -4  17   2       25.49       27.24      8.12 o
  -3  17   2      600.22      622.73     17.45 o
  -2  17   2      132.86      136.04     10.98 o
  -1  17   2       44.63       40.12      4.95 o
   0  17   2      659.60      719.59     17.24 o
   1  17   2      490.00      468.54     13.90 o
   2  17   2      475.69      480.18     14.73 o
   3  17   2      134.22      143.88     11.27 o
   4  17   2      151.52      190.49     15.62 o
   5  17   2      368.32      352.59     20.81 o
   6  17   2       94.47      107.99     12.96 o
   7  17   2       26.56       26.77     15.95 o
   8  17   2        0.08        8.42     14.55 o
   9  17   2      226.16      238.91     30.64 o
 -10  18   2       14.65       43.38     45.58 o
  -9  18   2        5.53       -5.71     14.55 o
  -8  18   2      842.50      903.59     38.75 o
  -7  18   2      269.02      278.20     22.93 o
  -6  18   2      133.40      180.59     18.25 o
  -5  18   2      138.08      136.80     10.51 o
  -4  18   2      577.07      587.09     17.78 o
  -3  18   2      150.90      151.22     11.50 o
  -2  18   2      223.15      209.42     12.76 o
  -1  18   2       81.43       71.56      7.93 o
   0  18   2       12.19       15.83      6.32 o
   1  18   2      144.03      144.17      8.98 o
   2  18   2      641.89      695.84     17.68 o
   3  18   2       81.71       63.28      8.52 o
   4  18   2        2.84       -5.16      5.91 o
   5  18   2       81.44      106.05     11.29 o
   6  18   2       11.43        5.74      8.30 o
   7  18   2        5.49       -1.19     33.09 o
   8  18   2      609.58      761.96     45.10 o
   9  18   2       10.47       16.69     18.56 o
 -10  19   2      289.12      456.66     70.07 o
  -9  19   2       97.00       99.69     23.30 o
  -8  19   2      622.06      703.11     34.71 o
  -7  19   2       46.52       27.94     13.71 o
  -6  19   2       28.45       27.29     16.24 o
  -5  19   2      399.61      414.17     19.63 o
  -4  19   2     1508.10     1484.28     30.75 o
  -3  19   2      138.29      121.66      9.23 o
  -2  19   2     1728.81     1657.09     36.16 o
  -1  19   2      557.06      569.17     14.54 o
   0  19   2      476.66      442.20     12.89 o
   1  19   2     2272.20     2360.19     36.57 o
   2  19   2     1492.63     1473.36     28.65 o
   3  19   2      229.74      211.31     13.12 o
   4  19   2       80.52       78.07     11.77 o
   5  19   2       52.24       46.70      9.22 o
   6  19   2       65.72       63.62     10.18 o
   7  19   2      199.90      276.42     29.28 o
   8  19   2       34.55       33.57     18.18 o
 -10  20   2        3.68      -12.87     43.00 o
  -9  20   2       58.14       85.09     20.09 o
  -8  20   2      269.87      257.10     24.74 o
  -7  20   2       28.09       32.50     13.70 o
  -6  20   2       88.39       92.38     21.53 o
  -5  20   2     1643.91     1660.66     34.44 o
  -4  20   2       15.85       10.89      5.89 o
  -3  20   2      952.98      897.44     22.28 o
  -2  20   2       31.65       34.89      7.42 o
  -1  20   2        0.37       -3.64      3.64 o
   0  20   2        3.87       -3.76      3.76 o
   1  20   2       28.12       29.21      5.11 o
   2  20   2        0.31       -4.13      4.13 o
   3  20   2     1234.28     1268.49     30.77 o
   4  20   2       42.27       38.95      8.93 o
   5  20   2       86.74       73.31     10.41 o
   6  20   2      119.09       86.64     15.03 o
   7  20   2      511.53      603.42     43.54 o
   8  20   2       21.36       22.68     17.41 o
 -10  21   2        0.10      -27.39     27.39 o
  -9  21   2       49.13       27.74     17.42 o
  -8  21   2       14.23        4.42     14.15 o
  -7  21   2       77.01       71.51     18.34 o
  -6  21   2        4.67       -0.94     11.54 o
  -5  21   2       69.90       67.51      9.01 o
  -4  21   2       12.71        9.50      5.80 o
  -3  21   2      408.16      442.58     16.02 o
  -2  21   2        0.46       -4.44      7.37 o
  -1  21   2       84.51       88.78      8.38 o
   0  21   2       37.61       45.98      5.95 o
   1  21   2      812.85      805.08     23.04 o
   2  21   2      289.23      282.66     15.10 o
   3  21   2        1.26       -3.86      5.53 o
   4  21   2        3.19       -1.23      5.88 o
   5  21   2      121.71      131.28     13.97 o
   6  21   2        4.63       15.28     12.38 o
   7  21   2      145.65      176.56     54.92 o
   8  21   2        4.16       -4.43     26.07 o
  -9  22   2        2.61      -25.43     25.43 o
  -8  22   2      283.02      298.95     26.85 o
  -7  22   2      167.56      176.28     22.08 o
  -6  22   2      234.41      266.59     23.12 o
  -5  22   2      282.03      271.60     17.67 o
  -4  22   2       30.46       24.32      6.79 o
  -3  22   2      179.19      192.66     14.37 o
  -2  22   2      727.95      667.45     22.20 o
  -1  22   2       16.52       18.14      5.89 o
   0  22   2       20.12       13.65      5.01 o
   1  22   2        9.76        7.01      4.65 o
   2  22   2      141.76      118.39     10.71 o
   3  22   2        6.15        1.56      7.30 o
   4  22   2      219.68      224.75     15.42 o
   5  22   2        1.34       -8.61      8.61 o
   6  22   2        2.36       -2.87     10.05 o
   7  22   2        3.14      -12.47     20.81 o
  -9  23   2      362.64      363.00     40.55 o
  -8  23   2      879.43      975.71     42.56 o
  -7  23   2       77.75       39.53     15.52 o
  -6  23   2       62.95       56.54     14.65 o
  -5  23   2       40.17       38.68      9.59 o
  -4  23   2       24.55       23.27     11.31 o
  -3  23   2      608.69      591.80     22.14 o
  -2  23   2     2137.80     2119.11     45.13 o
  -1  23   2       50.10       48.25      8.09 o
   0  23   2      644.29      690.06     19.82 o
   1  23   2      294.39      296.63     12.73 o
   2  23   2        1.74       -1.57      5.15 o
   3  23   2       78.34       81.82      9.88 o
   4  23   2      156.09      172.31     13.78 o
   5  23   2      227.37      246.33     20.17 o
   6  23   2       87.78       74.00     14.22 o
   7  23   2        7.23       -0.46     14.36 o
  -9  24   2       20.42       15.26     25.22 o
  -8  24   2       86.29       63.05     26.68 o
  -7  24   2       27.91        7.62     14.43 o
  -6  24   2       85.77       79.28     16.66 o
  -5  24   2      145.69      149.76     14.61 o
  -4  24   2      115.19      112.93     12.66 o
  -3  24   2       58.35       46.58      9.42 o
  -2  24   2      581.59      616.30     22.41 o
  -1  24   2       11.59        7.37      6.41 o
   0  24   2      165.01      165.67     11.24 o
   1  24   2      119.14      120.35      9.90 o
   2  24   2      469.12      488.87     20.01 o
   3  24   2       28.55       25.54      7.84 o
   4  24   2      993.45     1132.66     64.28 o
   5  24   2      460.55      538.08     55.28 o
   6  24   2      394.67      395.54     47.44 o
   7  24   2       73.83       82.73     27.06 o
  -9  25   2       11.20      -19.25     23.69 o
  -8  25   2        5.88      -18.76     32.12 o
  -7  25   2       58.54       39.52     16.34 o
  -6  25   2       12.80       19.72     20.65 o
  -5  25   2        2.39      -13.02     13.02 o
  -4  25   2       22.27        9.57      8.54 o
  -3  25   2      181.87      172.29     14.41 o
  -2  25   2        2.72        2.89      6.72 o
  -1  25   2      168.09      177.62     13.62 o
   0  25   2        7.19       -0.30      5.53 o
   1  25   2      132.23      120.68     10.43 o
   2  25   2       18.90       14.24      6.27 o
   3  25   2       24.68       12.62      7.41 o
   4  25   2      249.44      213.82     36.03 o
   5  25   2        3.35       -1.30     12.37 o
   6  25   2        7.15      -13.05     13.05 o
   7  25   2       40.15       25.24     24.28 o
  -8  26   2      175.85      200.80     57.35 o
  -7  26   2       33.17        6.11     15.23 o
  -6  26   2      600.42      641.64     57.03 o
  -5  26   2       37.88       24.64     13.70 o
  -4  26   2        5.38        0.34      8.07 o
  -3  26   2      395.76      394.71     20.76 o
  -2  26   2       46.40       46.31     11.50 o
  -1  26   2        4.31        9.69      7.06 o
   0  26   2      419.26      465.82     32.78 o
   1  26   2        1.50       -4.76      5.46 o
   2  26   2       59.65       41.10     12.08 o
   3  26   2        1.55       -9.54      9.54 o
   4  26   2       22.20      -11.29     11.29 o
   5  26   2      112.88       65.21     19.32 o
   6  26   2        6.01        1.22     14.86 o
   7  26   2      102.45       88.23     30.08 o
  -8  27   2      123.82      116.03     29.81 o
  -7  27   2       26.44       13.52     15.93 o
  -6  27   2       34.57       33.66     14.75 o
  -5  27   2        3.22       -2.05     12.04 o
  -4  27   2      234.32      181.42     15.95 o
  -3  27   2      485.94      505.12     25.22 o
  -2  27   2      684.18      792.94     26.86 o
  -1  27   2     1088.10     1096.62     36.88 o
   0  27   2      263.06      288.71     17.07 o
   1  27   2      304.88      279.69     20.91 o
   2  27   2        0.50       -6.52      8.63 o
   3  27   2      612.58      634.50     34.79 o
   4  27   2       39.04       33.87     19.78 o
   5  27   2      157.90      139.53     22.06 o
   6  27   2        5.01      -10.17     15.10 o
  -7  28   2      147.44       89.40     28.75 o
  -6  28   2        8.33       -4.34     13.24 o
  -5  28   2        0.12       -9.26     12.16 o
  -4  28   2       68.66       72.92     12.67 o
  -3  28   2        6.31        6.61      8.25 o
  -2  28   2      251.09      251.59     31.42 o
  -1  28   2        2.73        7.74      8.43 o
   0  28   2        0.15       -2.17      7.48 o
   1  28   2       28.19       31.60      9.62 o
   2  28   2      178.50      189.57     31.75 o
   3  28   2       10.31       31.64     19.32 o
   4  28   2      680.91      725.12     39.27 o
   5  28   2      229.77      222.90     25.99 o
   6  28   2      271.05      269.20     41.94 o
  -7  29   2       75.90       75.83     28.27 o
  -6  29   2        2.76      -13.60     20.16 o
  -5  29   2        2.40      -12.49     12.49 o
  -4  29   2      227.13      223.15     18.14 o
  -3  29   2      116.81      107.15     14.98 o
  -2  29   2      109.53       93.28     15.74 o
  -1  29   2       16.72       27.17     10.14 o
   0  29   2      107.74      104.92     13.91 o
   1  29   2       11.02        4.76     12.56 o
   2  29   2      119.98       73.11     22.67 o
   3  29   2      289.74      202.43     34.16 o
   4  29   2      250.81      222.55     37.55 o
   5  29   2        4.74       -9.19     15.13 o
  -7  30   2       26.33      -15.07     51.01 o
  -6  30   2        0.02      -20.27     20.27 o
  -5  30   2        4.49       17.62     15.00 o
  -4  30   2      131.56      130.20     16.60 o
  -3  30   2       30.93       35.92     11.45 o
  -2  30   2        0.84       -2.44      9.13 o
  -1  30   2       63.39       49.10     12.01 o
   0  30   2       38.17       17.53     11.21 o
   1  30   2      269.49      242.59     35.67 o
   2  30   2      216.56      225.23     35.42 o
   3  30   2        2.03       -1.73     17.94 o
   4  30   2      196.86      143.18     32.50 o
   5  30   2       69.88       67.48     27.41 o
  -6  31   2        3.17      -16.86     22.59 o
  -5  31   2      103.98       49.15     32.17 o
  -4  31   2       61.59       50.33     16.61 o
  -3  31   2       35.55       25.92     11.21 o
  -2  31   2      158.85      174.85     18.04 o
  -1  31   2      117.13      123.94     15.22 o
   0  31   2       89.98       73.16     16.82 o
   1  31   2      124.51      139.31     29.00 o
   2  31   2      528.24      594.27     51.70 o
   3  31   2       73.29       65.04     23.47 o
   4  31   2        5.22      -14.24     17.46 o
  -5  32   2       31.96       -0.65     21.37 o
  -4  32   2        4.37        3.22     14.07 o
  -3  32   2       44.45       32.56     12.34 o
  -2  32   2      371.68      368.87     25.14 o
  -1  32   2       13.20       12.08     10.18 o
   0  32   2        0.20        2.55     11.96 o
   1  32   2        6.28       -1.69     16.50 o
   2  32   2       18.94       42.62     21.26 o
   3  32   2       28.58        8.63     19.55 o
   4  32   2      273.75      240.57     40.60 o
  -5  33   2        7.14      -10.86     20.85 o
  -4  33   2       17.77        3.04     15.50 o
  -3  33   2        7.35       -5.88     11.04 o
  -2  33   2       59.93       69.83     14.16 o
  -1  33   2      133.50      103.58     19.68 o
   0  33   2       45.99       52.68     16.51 o
   1  33   2        0.59       -9.27     16.40 o
   2  33   2      112.67       90.56     25.69 o
   3  33   2       56.60       37.08     22.48 o
  -4  34   2       47.15       23.28     24.60 o
  -3  34   2       64.78       36.72     23.02 o
  -2  34   2       99.86       59.94     17.97 o
  -1  34   2       83.15       55.83     17.97 o
   0  34   2        0.20       15.99     18.94 o
   1  34   2       40.60       15.72     19.82 o
   2  34   2      161.92      150.49     32.82 o
  -3  35   2        6.46      -12.26     14.46 o
  -2  35   2        1.60       -3.63     13.96 o
  -1  35   2        6.93       22.40     15.89 o
   0  35   2      205.43      196.98     35.64 o
   1  35   2      130.58      174.78     34.12 o
 -12   1   3        1.47      -15.76     16.82 o
 -11   1   3       47.77       31.82     19.22 o
 -10   1   3      576.25      560.59     54.44 o
  -9   1   3      360.98      377.94     19.83 o
  -8   1   3      552.96      531.27     16.93 o
  -7   1   3      713.73      699.46     18.14 o
  -6   1   3       32.85       28.92      5.64 o
  -5   1   3        0.89        2.82      2.38 o
  -4   1   3      595.21      564.56     11.67 o
  -3   1   3        0.65       -0.50      1.47 o
  -2   1   3      172.25      169.00      9.05 o
  -1   1   3      617.03      575.46     12.61 o
   0   1   3        3.03       -1.55      1.55 o
   1   1   3       14.35       17.88      2.72 o
   2   1   3     4420.00     4575.86     57.97 o
   3   1   3       80.23       75.01      6.81 o
   4   1   3     1310.09     1283.50     42.98 o
   5   1   3     1617.77     1592.23     52.46 o
   6   1   3       20.80       28.56     10.77 o
   7   1   3       40.65       15.89     20.99 o
   8   1   3      287.47      283.85     29.18 o
   9   1   3       14.22        4.31     19.81 o
  10   1   3       76.13       52.13     19.68 o
 -12   2   3      162.04      152.22     27.34 o
 -11   2   3      151.44      159.10     26.01 o
 -10   2   3      768.72      815.89     45.91 o
  -9   2   3        4.52       -2.98      8.17 o
  -8   2   3      202.54      179.71     11.11 o
  -7   2   3      131.92      141.21      8.55 o
  -6   2   3      171.06      181.68      7.88 o
  -5   2   3      856.56      906.15     14.25 o
  -4   2   3     2579.66     2692.35     28.20 o
  -3   2   3     2272.20     2512.77     49.63 o
  -2   2   3        0.73       -1.71      1.71 o
  -1   2   3      759.52      718.50     18.96 o
   0   2   3     2478.85     2643.85     59.81 o
   1   2   3      358.88      406.56      8.94 o
   2   2   3     1425.74     1554.96     25.29 o
   3   2   3      913.46      974.14     24.89 o
   4   2   3       85.14      101.10     12.80 o
   5   2   3      842.34      834.35     35.38 o
   6   2   3      191.16      203.07     26.50 o
   7   2   3      511.14      528.97     32.41 o
   8   2   3      352.10      391.81     33.40 o
   9   2   3      391.84      433.18     44.63 o
 -12   3   3       32.41        7.83     17.90 o
 -11   3   3       51.05       72.94     21.34 o
 -10   3   3      785.37      784.72     44.38 o
  -9   3   3      330.35      281.21     16.01 o
  -8   3   3      702.04      776.31     25.74 o
  -7   3   3      188.54      162.72      9.07 o
  -6   3   3      377.00      351.49     10.08 o
  -5   3   3      487.66      464.69     11.22 o
  -4   3   3       99.17       98.82      4.64 o
  -3   3   3       14.43       11.38      4.53 o
  -2   3   3        0.01        0.34      1.60 o
  -1   3   3        0.95        3.87      1.42 o
   0   3   3     2154.86     2255.30     33.04 o
   1   3   3       79.59       59.43      3.82 o
   2   3   3     1366.08     1431.52     22.87 o
   3   3   3      191.53      174.62     13.41 o
   4   3   3     2461.88     2397.65     62.59 o
   5   3   3     2181.34     2114.68     63.78 o
   6   3   3      524.64      520.83     30.18 o
   7   3   3       61.79       59.72     19.67 o
   8   3   3       69.29       90.14     27.96 o
   9   3   3        0.03       -4.86     12.41 o
 -12   4   3      201.51      170.18     27.75 o
 -11   4   3       10.89       -6.54     15.69 o
 -10   4   3        1.53       -7.83     15.52 o
  -9   4   3       36.18       56.15     14.93 o
  -8   4   3       35.13       28.89      6.78 o
  -7   4   3        2.91        0.58      4.66 o
  -6   4   3       43.05       43.08      5.58 o
  -5   4   3       61.36       62.17      6.12 o
  -4   4   3      368.68      401.45     13.40 o
  -3   4   3     1937.74     2184.42     31.31 o
  -2   4   3     1056.12     1216.49     20.28 o
  -1   4   3      707.36      804.40     26.00 o
   0   4   3        5.92        4.75      2.69 o
   1   4   3      529.04      567.03     12.45 o
   2   4   3       16.02       25.53      4.98 o
   3   4   3       34.83       29.27      7.44 o
   4   4   3      219.13      245.51     15.30 o
   5   4   3      210.05      233.79     36.35 o
   6   4   3       14.01       -5.92      8.35 o
   7   4   3      333.69      347.41     29.41 o
   8   4   3      153.97      145.81     23.26 o
   9   4   3        3.25        1.31     13.95 o
 -12   5   3        0.46      -10.56     18.18 o
 -11   5   3      403.62      416.79     29.23 o
 -10   5   3      289.93      350.51     24.89 o
  -9   5   3       16.61       16.62     13.02 o
  -8   5   3     1127.23     1010.33     20.64 o
  -7   5   3     1384.20     1396.29     24.71 o
  -6   5   3       98.61      115.20      7.41 o
  -5   5   3      112.58      123.61      7.33 o
  -4   5   3       35.31       33.52      3.64 o
  -3   5   3      173.46      165.45      7.12 o
  -2   5   3      398.51      361.62     15.01 o
  -1   5   3     2804.01     2780.50     35.21 o
   0   5   3      591.10      670.12     12.77 o
   1   5   3      550.91      523.51     12.34 o
   2   5   3     1233.44     1284.11     29.57 o
   3   5   3      599.27      656.99     35.61 o
   4   5   3      479.37      471.13     15.44 o
   5   5   3      224.79      239.03     21.48 o
   6   5   3      575.07      703.01     62.76 o
   7   5   3      300.87      316.75     44.70 o
   8   5   3        0.01       19.06     13.84 o
   9   5   3       39.30       27.10     16.00 o
 -12   6   3      264.13      202.46     39.23 o
 -11   6   3      217.75      290.36     25.36 o
 -10   6   3        4.93       10.88     11.71 o
  -9   6   3        5.36       10.01     10.56 o
  -8   6   3       24.22       27.72      5.84 o
  -7   6   3      320.03      365.87     12.40 o
  -6   6   3      101.69       99.91      7.05 o
  -5   6   3       17.71       12.79      3.87 o
  -4   6   3        7.45        5.10      3.40 o
  -3   6   3       53.60       67.10      5.20 o
  -2   6   3     3882.48     3752.72     48.93 o
  -1   6   3      115.36      120.55      5.53 o
   0   6   3        3.01        0.05      3.45 o
   1   6   3      173.21      137.07      8.34 o
   2   6   3      478.32      544.13     13.81 o
   3   6   3      154.29      161.04     10.68 o
   4   6   3      405.16      422.06     14.83 o
   5   6   3      527.40      516.85     21.69 o
   6   6   3       73.93       65.74     14.16 o
   7   6   3      218.95      213.97     24.03 o
   8   6   3      692.57      712.67     40.33 o
   9   6   3       51.46       19.81     16.73 o
 -12   7   3       72.98       48.30     22.67 o
 -11   7   3       74.46       68.47     19.09 o
 -10   7   3       11.85        1.29     11.58 o
  -9   7   3      413.24      392.51     21.90 o
  -8   7   3      821.58      778.51     20.28 o
  -7   7   3     1442.42     1436.42     25.23 o
  -6   7   3      326.78      343.04     11.21 o
  -5   7   3      887.72      903.22     18.55 o
  -4   7   3     1014.29     1031.75     20.60 o
  -3   7   3        6.80        4.87      2.78 o
  -2   7   3      254.65      286.58      8.15 o
  -1   7   3     4819.42     4964.06     77.80 o
   0   7   3      156.97      136.77      7.41 o
   1   7   3      325.37      325.93      9.22 o
   2   7   3      698.85      677.98     14.77 o
   3   7   3      373.75      346.99     14.37 o
   4   7   3      500.57      433.67     15.36 o
   5   7   3      163.76      177.03     14.17 o
   6   7   3       21.60        2.37     12.00 o
   7   7   3       10.52       -2.80     18.32 o
   8   7   3       42.09       17.43     13.55 o
   9   7   3      105.40      124.39     22.73 o
 -12   8   3       22.02       13.74     36.97 o
 -11   8   3      279.90      340.76     31.02 o
 -10   8   3        2.45      -11.38     11.38 o
  -9   8   3      144.99      152.41     15.09 o
  -8   8   3       59.23       68.89      9.35 o
  -7   8   3      145.90      135.52      8.57 o
  -6   8   3      100.55       89.91      7.47 o
  -5   8   3      731.94      676.49     16.61 o
  -4   8   3      337.50      348.66     11.50 o
  -3   8   3      739.05      764.42     16.43 o
  -2   8   3     3081.30     3373.20     53.40 o
  -1   8   3      312.16      393.77     11.37 o
   0   8   3      911.92      967.70     30.09 o
   1   8   3      378.38      385.39     16.79 o
   2   8   3      108.95      120.45      5.69 o
   3   8   3        0.33        2.21      3.76 o
   4   8   3        2.16        4.49      4.50 o
   5   8   3      131.98      133.32     19.22 o
   6   8   3       56.66       33.62     12.70 o
   7   8   3      640.83      609.30     35.58 o
   8   8   3      133.26      113.81     20.44 o
   9   8   3      287.22      372.97     35.89 o
 -12   9   3       27.27      -12.36     33.23 o
 -11   9   3      625.95      716.84     90.59 o
 -10   9   3      148.91      109.96     17.54 o
  -9   9   3       59.63       51.25     11.61 o
  -8   9   3      887.43     1003.17     26.26 o
  -7   9   3       35.81       60.29      6.27 o
  -6   9   3     1239.36     1270.16     24.44 o
  -5   9   3      338.73      338.91     11.75 o
  -4   9   3       54.20       42.67      5.32 o
  -3   9   3        9.31       11.88      2.74 o
  -2   9   3      393.00      533.01     15.36 o
  -1   9   3        7.16       13.76      3.50 o
   0   9   3     1251.09     1250.20     23.86 o
   1   9   3     1023.16      982.93     18.48 o
   2   9   3     3532.87     3619.09     47.31 o
   3   9   3      133.81      134.49     13.38 o
   4   9   3      859.98      824.37     22.35 o
   5   9   3       36.88       14.72      9.88 o
   6   9   3      151.45      128.86     17.81 o
   7   9   3      387.15      404.13     53.62 o
   8   9   3      133.52      117.91     20.59 o
   9   9   3       40.00       22.80     17.01 o
 -11  10   3      128.52      186.28     50.34 o
 -10  10   3        3.33        8.07     16.31 o
  -9  10   3       25.69        0.33     13.44 o
  -8  10   3     1712.33     1631.81     34.79 o
  -7  10   3     3170.02     2959.06     41.90 o
  -6  10   3       24.99       25.10      5.55 o
  -5  10   3     2186.26     2192.06     36.21 o
  -3  10   3      774.28      737.78     16.79 o
  -2  10   3     5443.62     5646.80     71.02 o
  -1  10   3     3140.90     3600.17    118.86 o
   0  10   3     2999.48     3112.92     45.22 o
   1  10   3     1163.56     1221.63     21.90 o
   2  10   3       85.52       84.23      5.83 o
   3  10   3        7.68        1.66      4.21 o
   4  10   3      268.96      299.13     14.27 o
   5  10   3      150.21      119.30     14.21 o
   6  10   3      405.21      416.74     33.47 o
   7  10   3      240.00      251.95     26.60 o
   8  10   3       16.82       19.31     18.85 o
   9  10   3       32.61       40.20     24.72 o
 -11  11   3      212.32      240.08     31.77 o
 -10  11   3       44.22       39.01     22.45 o
  -9  11   3        3.54       12.04     13.25 o
  -8  11   3      162.93      133.05     13.45 o
  -7  11   3      509.57      551.04     18.61 o
  -6  11   3     1818.88     1835.32     34.98 o
  -5  11   3        0.04        4.07      4.00 o
  -3  11   3      244.44      227.98      9.62 o
  -2  11   3      265.51      309.74     10.64 o
  -1  11   3     2827.52     2804.43     42.67 o
   0  11   3      931.94      958.57     18.84 o
   1  11   3      378.61      365.13     10.97 o
   2  11   3     2779.92     2789.69     49.88 o
   3  11   3       55.30       32.22      6.12 o
   4  11   3     1220.18     1115.63     27.40 o
   5  11   3      442.57      444.51     17.66 o
   6  11   3       31.97       46.76     10.08 o
   7  11   3       14.47       15.76     12.40 o
   8  11   3       18.86      -13.07     13.07 o
   9  11   3       31.95       28.32     21.49 o
 -11  12   3       99.46       74.03     30.37 o
 -10  12   3       12.22        5.92     15.80 o
  -9  12   3        1.38      -11.79     11.79 o
  -8  12   3        0.16       -6.94      7.40 o
  -7  12   3       21.83       36.63      7.32 o
  -6  12   3      226.02      246.76     13.06 o
  -5  12   3       42.78       28.33      6.04 o
  -4  12   3      410.34      386.07     24.61 o
  -3  12   3       30.74       27.50      4.92 o
  -2  12   3       30.37       46.51      4.09 o
  -1  12   3      210.65      240.64      9.60 o
   0  12   3      614.32      658.47     15.33 o
   1  12   3     1166.76     1198.99     26.08 o
   2  12   3      865.32      885.78     22.37 o
   3  12   3       27.14       28.28      5.72 o
   4  12   3      104.71       89.73      9.01 o
   5  12   3        0.59        2.97      5.58 o
   6  12   3      520.43      563.48     25.24 o
   7  12   3       30.94       33.45     13.69 o
   8  12   3       36.34       54.57     26.13 o
   9  12   3      199.99      257.91     31.43 o
 -11  13   3       20.69      -13.70     19.56 o
 -10  13   3      510.20      482.47     32.50 o
  -9  13   3      112.75       92.35     20.31 o
  -8  13   3      239.89      225.99     22.61 o
  -7  13   3      287.33      306.97     19.50 o
  -6  13   3      356.59      354.18     14.75 o
  -5  13   3     5898.41     5578.89     80.83 o
  -4  13   3     1814.20     1841.83     41.92 o
  -3  13   3      206.03      208.58     11.57 o
  -2  13   3      466.83      473.52     16.73 o
  -1  13   3      730.57      683.13     14.08 o
   0  13   3      248.12      234.09     11.78 o
   1  13   3     6381.55     6253.34     98.62 o
   2  13   3       39.80       21.32      5.36 o
   3  13   3     1418.94     1517.11     33.27 o
   4  13   3      259.14      288.27     15.22 o
   5  13   3       31.62       17.02      6.23 o
   6  13   3      106.89      101.42     13.06 o
   7  13   3       12.43       15.27     13.05 o
   8  13   3       13.99       26.58     15.28 o
   9  13   3      246.05      315.60     34.08 o
 -11  14   3      277.03      448.10     69.53 o
 -10  14   3        5.50      -14.88     14.88 o
  -9  14   3       20.34       43.97     16.37 o
  -8  14   3       37.49       23.79     13.71 o
  -7  14   3       11.89        4.19      6.64 o
  -6  14   3      199.02      188.56     12.07 o
  -5  14   3     3541.81     3362.36     53.90 o
  -4  14   3     2098.57     2230.88     48.87 o
  -3  14   3       17.56        2.69      5.73 o
  -2  14   3     1463.16     1348.05     43.18 o
  -1  14   3      689.78      709.26     16.48 o
   0  14   3     1848.72     1899.04     37.33 o
   1  14   3       69.60       56.03      7.95 o
   2  14   3        1.74        4.41      4.56 o
   3  14   3        6.03        1.70      4.73 o
   4  14   3       25.55       36.23      8.24 o
   5  14   3      393.31      348.09     17.31 o
   6  14   3       31.27       30.55      9.58 o
   7  14   3        0.09      -11.43     11.43 o
   8  14   3      270.60      288.86     66.67 o
   9  14   3       21.20       -1.00     16.04 o
 -11  15   3      509.38      564.32     78.13 o
 -10  15   3      113.97      138.49     22.10 o
  -9  15   3      116.93      114.29     19.30 o
  -8  15   3      103.33       62.92     22.47 o
  -7  15   3      173.53      181.25     12.56 o
  -6  15   3      268.59      253.89     14.02 o
  -5  15   3      231.63      229.12     13.13 o
  -4  15   3     1742.85     1673.85     31.94 o
  -3  15   3       87.82       71.43      8.09 o
  -2  15   3        8.14       17.56      8.68 o
  -1  15   3      140.51      151.27      8.27 o
   0  15   3        9.70        5.09      5.88 o
   1  15   3     2826.59     2783.25     50.49 o
   2  15   3     2995.58     2964.70     54.18 o
   3  15   3       89.24       98.55     11.41 o
   4  15   3       25.91       16.33      6.35 o
   5  15   3       41.59       37.25      8.08 o
   6  15   3       62.16       45.98     11.00 o
   7  15   3       11.76        9.54     13.44 o
   8  15   3      105.51      104.37     28.96 o
 -11  16   3      136.62      160.06     55.17 o
 -10  16   3       87.32       80.98     19.74 o
  -9  16   3       25.57       22.07     16.18 o
  -8  16   3        4.41       -3.18     20.77 o
  -7  16   3       29.32       20.45      9.10 o
  -6  16   3       50.29       37.54      9.13 o
  -5  16   3        2.85       -3.09      5.36 o
  -4  16   3       10.25        8.97      6.01 o
  -3  16   3     1461.53     1434.78     28.35 o
  -2  16   3      689.79      602.51     19.13 o
  -1  16   3     1073.46     1108.11     22.69 o
   0  16   3        2.93        2.66      3.98 o
   1  16   3      896.31      931.19     26.13 o
   2  16   3        0.74        3.60      5.34 o
   3  16   3       92.30      103.52     11.78 o
   4  16   3       18.31       24.65      7.05 o
   5  16   3       46.47       37.78      8.35 o
   6  16   3        0.76        7.70      8.73 o
   7  16   3       32.17       -0.19     13.85 o
   8  16   3       33.92       81.58     20.06 o
 -11  17   3       24.53      -35.00     41.42 o
 -10  17   3        0.35      -18.43     18.43 o
  -9  17   3       94.05      103.65     20.20 o
  -8  17   3     1094.92     1197.91     43.99 o
  -7  17   3      359.55      361.55     20.52 o
  -6  17   3     1136.36     1146.43     27.75 o
  -5  17   3      390.10      366.65     15.97 o
  -4  17   3      670.06      665.55     30.11 o
  -3  17   3      230.36      193.82     13.95 o
  -2  17   3       82.01       56.69      6.86 o
  -1  17   3      181.14      198.65      9.26 o
   0  17   3     1490.22     1576.30     27.08 o
   1  17   3       88.39       92.32      8.86 o
   2  17   3     2727.19     2745.08     60.46 o
   3  17   3       52.76       42.73      8.52 o
   4  17   3      504.26      498.58     19.72 o
   5  17   3      148.56      147.08     12.72 o
   6  17   3       12.62       -2.63     10.61 o
   7  17   3      127.10      149.74     23.26 o
   8  17   3      319.61      380.88     39.90 o
 -10  18   3       17.17       -0.73     16.67 o
  -9  18   3       18.35       22.95     19.44 o
  -8  18   3       16.32      -12.29     13.20 o
  -7  18   3       90.20       88.45     12.73 o
  -6  18   3       30.17       30.69      7.64 o
  -5  18   3      407.41      422.00     16.06 o
  -4  18   3      779.12      728.75     20.22 o
  -3  18   3      330.24      355.02     13.70 o
  -2  18   3      287.06      293.81     13.84 o
  -1  18   3      379.68      333.15     13.56 o
   0  18   3      661.67      665.08     16.27 o
   1  18   3      805.90      791.80     19.63 o
   2  18   3      442.25      476.61     20.64 o
   3  18   3       64.22       48.91     14.73 o
   4  18   3      135.65      142.25     13.81 o
   5  18   3      289.19      339.40     20.72 o
   6  18   3      111.64      108.02     14.69 o
   7  18   3      229.69      198.32     25.97 o
   8  18   3        0.95        1.85     16.09 o
 -10  19   3      278.52      299.06     39.71 o
  -9  19   3        0.28       -8.49     15.00 o
  -8  19   3       48.09       46.17     15.84 o
  -7  19   3       52.66       59.44     15.52 o
  -6  19   3     1247.21     1285.17     37.13 o
  -5  19   3      232.25      256.38     23.61 o
  -4  19   3      245.63      252.27     13.49 o
  -3  19   3        0.04       -4.67      4.67 o
  -2  19   3       25.43       40.28      6.77 o
  -1  19   3       21.72       22.42      5.63 o
   0  19   3      975.24     1007.29     20.77 o
   1  19   3      197.07      197.35     10.94 o
   2  19   3      141.77      116.62     12.32 o
   3  19   3       18.41        6.75      6.64 o
   4  19   3      308.72      319.34     20.50 o
   5  19   3       30.27       24.14      9.29 o
   6  19   3       86.93       85.75     16.20 o
   7  19   3      243.31      272.53     29.97 o
   8  19   3        3.20      -14.71     14.71 o
 -10  20   3       46.93       -0.81     25.28 o
  -9  20   3        0.22       -4.32     20.32 o
  -8  20   3       28.76      -16.02     16.02 o
  -7  20   3       12.05       -5.74     11.85 o
  -6  20   3       67.92       68.45      9.40 o
  -5  20   3       12.75       10.32      6.06 o
  -4  20   3      454.06      424.63     16.48 o
  -3  20   3      911.32      841.48     25.50 o
  -2  20   3     1797.21     1782.03     35.06 o
  -1  20   3      582.61      575.66     18.15 o
   0  20   3        8.69        2.86      4.76 o
   1  20   3       42.45       24.26      6.61 o
   2  20   3      198.94      186.48     12.80 o
   3  20   3       64.02       61.28     10.33 o
   4  20   3       32.71       18.79     11.04 o
   5  20   3       41.85       42.54     10.35 o
   6  20   3       17.77        2.68     11.33 o
   7  20   3       74.01      100.36     30.54 o
   8  20   3      204.91      312.35     48.57 o
 -10  21   3       33.99      -24.89     24.89 o
  -9  21   3      252.58      216.67     35.20 o
  -8  21   3       72.82       51.37     22.08 o
  -7  21   3     1382.28     1414.68     48.25 o
  -6  21   3        5.06       -1.95      6.54 o
  -5  21   3      494.05      521.29     18.84 o
  -4  21   3      138.77      143.66     11.35 o
  -3  21   3       32.54       47.95      8.63 o
  -2  21   3      137.91      106.08     10.76 o
  -1  21   3     2178.53     2106.65     39.58 o
   0  21   3        2.44       -2.95      4.67 o
   1  21   3      463.23      496.28     19.85 o
   2  21   3      713.51      777.13     23.66 o
   3  21   3     1101.24     1158.35     53.30 o
   4  21   3      433.46      533.17     24.38 o
   5  21   3        0.21        5.20      8.51 o
   6  21   3       42.76       42.31     14.28 o
   7  21   3       22.24       13.03     21.65 o
 -10  22   3       44.83       34.15     55.21 o
  -9  22   3        1.11      -15.21     15.21 o
  -8  22   3      224.84      266.55     26.59 o
  -7  22   3       11.91       16.75     21.60 o
  -6  22   3      306.60      305.52     18.68 o
  -5  22   3        0.39        0.11      5.96 o
  -4  22   3      201.40      197.44     12.86 o
  -3  22   3       31.91       16.25      7.56 o
  -2  22   3      849.70      741.18     24.03 o
  -1  22   3       17.94       24.92      6.49 o
   0  22   3       58.47       66.99      7.78 o
   1  22   3        1.25       -0.85      4.99 o
   2  22   3       68.41       70.81      9.47 o
   3  22   3       65.00       77.44     14.41 o
   4  22   3       36.87       49.43     10.51 o
   5  22   3      136.39      114.84     14.68 o
   6  22   3      128.94      156.00     22.84 o
   7  22   3       17.82       10.20     21.78 o
  -9  23   3       96.11       85.00     71.04 o
  -8  23   3      291.25      300.84     28.15 o
  -7  23   3        0.32      -11.85     11.85 o
  -6  23   3        2.74       -2.46     11.08 o
  -5  23   3       74.65       60.60      9.16 o
  -4  23   3       29.80       20.76      8.26 o
  -3  23   3       10.58        2.36      6.85 o
  -2  23   3       29.85       24.78      7.77 o
  -1  23   3      135.36      131.42     10.74 o
   0  23   3       44.11       44.80      7.62 o
   1  23   3       61.73       63.59      9.11 o
   2  23   3      260.63      270.48     17.01 o
   3  23   3      349.46      353.89     18.83 o
   4  23   3        0.15        4.00      7.66 o
   5  23   3      183.35      205.12     17.82 o
   6  23   3        5.75       -0.02     13.10 o
   7  23   3      137.53      142.90     34.67 o
  -9  24   3       26.68        5.76     25.95 o
  -8  24   3        3.58      -14.46     14.46 o
  -7  24   3       52.16       41.31     16.17 o
  -6  24   3      135.74      105.84     18.22 o
  -5  24   3       25.62       17.81      7.88 o
  -4  24   3      150.35      120.25     15.71 o
  -3  24   3      583.83      573.13     22.82 o
  -2  24   3      116.46      145.82     18.21 o
  -1  24   3      998.48     1028.48     26.15 o
   0  24   3       19.99       17.09      6.73 o
   1  24   3        2.08        0.04      6.11 o
   2  24   3        0.00       10.18      6.99 o
   3  24   3       80.29       83.72     10.95 o
   4  24   3       46.47       34.95      9.34 o
   5  24   3      564.05      658.41     30.84 o
   6  24   3        5.68       -0.62     11.73 o
   7  24   3       25.32       23.12     22.96 o
  -9  25   3      169.86      175.09     35.40 o
  -8  25   3      416.95      435.12     33.23 o
  -7  25   3      240.38      245.87     25.40 o
  -6  25   3      140.36      129.91     30.32 o
  -5  25   3       72.87       50.02     10.58 o
  -4  25   3      214.03      244.90     17.85 o
  -3  25   3      109.82       95.81     14.20 o
  -2  25   3       10.63       -3.34      7.30 o
  -1  25   3      399.96      426.54     19.49 o
   0  25   3      239.92      244.55     14.18 o
   1  25   3       22.30       14.60      7.30 o
   2  25   3      565.48      613.85     23.12 o
   3  25   3       29.44       34.52      9.11 o
   4  25   3     1080.00     1090.55     32.52 o
   5  25   3       96.13       83.67     15.33 o
   6  25   3        4.11       -9.10     11.38 o
  -8  26   3       42.83        5.63     24.97 o
  -7  26   3      146.32      143.68     37.01 o
  -6  26   3        0.11      -11.88     11.88 o
  -5  26   3       12.86       17.64     10.15 o
  -4  26   3       47.16       18.86      8.98 o
  -3  26   3      535.90      561.07     36.77 o
  -2  26   3      161.52      167.22     14.20 o
  -1  26   3        1.51        5.49      6.63 o
   0  26   3       31.88       22.56      7.08 o
   1  26   3       40.41       52.69      9.36 o
   2  26   3        0.23       -3.51      6.94 o
   3  26   3      416.78      415.67     22.07 o
   4  26   3       18.03       13.69     14.94 o
   5  26   3       74.14       84.84     19.04 o
   6  26   3      146.33      196.83     36.74 o
  -8  27   3       94.78       87.44     82.59 o
  -7  27   3        2.12        5.13     15.15 o
  -6  27   3       66.10       37.35     14.83 o
  -5  27   3        4.31        2.07      8.93 o
  -4  27   3       91.10       85.62     13.02 o
  -3  27   3        2.69        3.71      9.00 o
  -2  27   3       61.68       52.55     14.03 o
  -1  27   3        0.04        0.45      8.99 o
   0  27   3      200.29      227.70     14.49 o
   1  27   3       97.34      101.08     12.07 o
   2  27   3       12.94       12.82      8.23 o
   3  27   3      471.49      529.57     33.70 o
   4  27   3      255.57      217.05     35.10 o
   5  27   3        1.17      -23.12     23.12 o
   6  27   3        8.20       10.79     21.54 o
  -8  28   3        3.94      -40.82     47.96 o
  -7  28   3        3.42       -2.44     21.81 o
  -6  28   3       43.07       53.70     21.34 o
  -5  28   3       94.68      110.38     21.89 o
  -4  28   3       90.12      101.40     13.98 o
  -3  28   3       31.71       34.56      9.82 o
  -2  28   3      165.25      164.53     17.22 o
  -1  28   3       82.35       73.26     11.45 o
   0  28   3       48.91       38.41      9.68 o
   1  28   3        0.57        0.32      7.40 o
   2  28   3        1.92        3.46      9.11 o
   3  28   3        8.72        5.50     16.26 o
   4  28   3      164.15      166.04     33.56 o
   5  28   3      166.01      118.71     29.90 o
  -7  29   3       49.66        4.34     31.90 o
  -6  29   3       26.71       17.81     15.76 o
  -5  29   3      462.08      402.03     24.42 o
  -4  29   3       46.25       49.92     13.61 o
  -3  29   3        0.23        2.74      8.71 o
  -2  29   3       18.47       25.53      9.73 o
  -1  29   3       90.35      111.04     22.57 o
   0  29   3       35.10       24.00     12.92 o
   1  29   3      340.54      364.38     34.23 o
   2  29   3        0.08       -0.10     12.43 o
   3  29   3      184.41      148.61     30.99 o
   4  29   3      170.02      196.76     35.57 o
   5  29   3      249.07      168.50     34.57 o
  -7  30   3       37.00      -43.38     43.38 o
  -6  30   3        2.20      -16.24     19.00 o
  -5  30   3       10.30        5.33     14.29 o
  -4  30   3       79.79      104.99     14.48 o
  -3  30   3       15.25       16.47      9.74 o
  -2  30   3      277.57      297.20     22.96 o
  -1  30   3       36.27       30.87     13.49 o
   0  30   3       71.83       70.42     15.96 o
   1  30   3        0.51        5.58     10.88 o
   2  30   3       44.69        8.15     18.36 o
   3  30   3       49.78       27.89     21.80 o
   4  30   3       13.17       12.30     20.48 o
  -6  31   3       10.03      -16.69     19.80 o
  -5  31   3        0.26       -5.92     14.02 o
  -4  31   3      123.92       96.69     14.63 o
  -3  31   3      225.32      235.45     21.61 o
  -2  31   3        0.68       -9.33      9.33 o
  -1  31   3        8.78        2.68      9.46 o
   0  31   3        3.45        4.69     12.33 o
   1  31   3       36.28       23.91     17.74 o
   2  31   3       19.55       27.11     19.07 o
   3  31   3        0.00        5.51     19.49 o
   4  31   3       48.43        7.15     21.39 o
  -5  32   3       48.22       36.72     27.34 o
  -4  32   3       35.45       32.07     13.66 o
  -3  32   3       47.93       36.56     13.46 o
  -2  32   3       36.65       17.73     11.58 o
  -1  32   3        0.11       -1.08      9.75 o
   0  32   3       24.69        4.95     12.70 o
   1  32   3      171.60      108.26     27.42 o
   2  32   3       30.64       27.15     21.43 o
   3  32   3        0.82        2.42     20.70 o
  -5  33   3      178.41      177.05     40.53 o
  -4  33   3      146.82      152.74     24.96 o
  -3  33   3      456.77      481.44     31.81 o
  -2  33   3       20.74        8.61     11.51 o
  -1  33   3       33.58       23.93     12.37 o
   0  33   3        4.40       19.91     18.63 o
   1  33   3      345.93      370.47     47.28 o
   2  33   3       24.72       29.60     21.26 o
  -4  34   3      162.32      160.24     25.63 o
  -3  34   3      118.20      144.67     24.10 o
  -2  34   3        3.92        1.29     11.33 o
  -1  34   3       87.85      132.32     21.98 o
   0  34   3        8.22        8.29     18.75 o
   1  34   3       87.59      102.00     28.81 o
  -2  35   3        0.19      -16.06     16.06 o
  -1  35   3        0.22      -10.48     17.55 o
 -12   0   4      467.44      456.60     56.52 o
 -11   0   4     1188.88     1212.94     80.89 o
 -10   0   4      979.74      924.16     59.07 o
  -9   0   4      437.77      442.50     24.06 o
  -8   0   4      297.22      339.13     17.58 o
  -7   0   4      372.62      349.17     13.71 o
  -6   0   4      180.02      201.38     10.14 o
  -5   0   4      772.94      854.50     18.25 o
  -4   0   4      521.57      564.78     15.43 o
  -3   0   4     2258.50     2239.21     51.12 o
  -2   0   4      366.27      245.10     17.64 o
  -1   0   4     1272.53     1161.33     26.22 o
   0   0   4     2399.41     2517.07     49.09 o
   1   0   4      781.86      881.05     35.28 o
   2   0   4     1990.12     2168.57     44.74 o
   3   0   4      193.83      213.35     17.01 o
   4   0   4       74.54       62.11     17.30 o
   5   0   4      465.62      407.76     40.76 o
   6   0   4      370.59      350.91     41.00 o
   7   0   4      389.19      369.35     45.56 o
   8   0   4      465.45      493.33     55.38 o
   9   0   4      210.97      236.41     43.24 o
 -12   1   4       15.28       -5.51     19.45 o
 -11   1   4      192.56      188.56     32.46 o
 -10   1   4        7.79        5.53      8.29 o
  -9   1   4       12.22        5.08      6.74 o
  -8   1   4     1286.02     1203.73     23.15 o
  -7   1   4      224.68      221.22      8.61 o
  -6   1   4        7.83        3.91      2.94 o
  -5   1   4      141.02      142.78      5.57 o
  -4   1   4     3472.74     3481.91     35.03 o
  -3   1   4     1445.33     1468.89     17.55 o
  -2   1   4      251.57      254.07      9.07 o
  -1   1   4        3.54        1.31      1.99 o
   0   1   4      198.90      182.58      7.68 o
   1   1   4      330.76      312.12      9.66 o
   2   1   4      397.28      386.16     11.19 o
   3   1   4      137.74      151.43     12.16 o
   4   1   4      277.43      274.99     22.19 o
   5   1   4        0.87       -4.41     11.98 o
   6   1   4      527.63      517.24     31.39 o
   7   1   4       93.36       96.89     18.15 o
   8   1   4      128.18      113.60     21.13 o
   9   1   4       88.60       63.66     19.40 o
 -12   2   4        0.34      -11.18     18.93 o
 -11   2   4       85.87      113.15     24.87 o
 -10   2   4       12.28        6.01     15.53 o
  -9   2   4       42.12       39.55      7.11 o
  -8   2   4       18.51       28.86      5.87 o
  -7   2   4      315.53      326.65      9.93 o
  -6   2   4        1.49       -0.16      2.78 o
  -5   2   4        0.34       -0.45      2.15 o
  -4   2   4      297.21      285.14      8.58 o
  -3   2   4      347.01      300.74      6.21 o
  -2   2   4      450.77      500.13      6.90 o
  -1   2   4        6.10        4.97      2.53 o
   0   2   4        0.96       -1.87      1.87 o
   1   2   4      193.31      187.61      6.50 o
   2   2   4      461.88      497.18     11.22 o
   3   2   4      102.69       87.14      9.27 o
   4   2   4        3.51        9.71      7.79 o
   5   2   4        7.02        7.23      8.75 o
   6   2   4       20.29       22.05     11.60 o
   7   2   4       95.90      104.71     19.13 o
   8   2   4       18.18       27.99     15.37 o
   9   2   4        9.79       16.98     16.12 o
 -12   3   4      168.15      159.99     28.41 o
 -11   3   4       92.79       89.23     24.53 o
 -10   3   4       39.92       37.08      9.20 o
  -9   3   4      672.47      639.30     18.21 o
  -8   3   4        3.49        0.11      5.32 o
  -7   3   4      765.69      710.13     15.48 o
  -6   3   4      360.90      346.20      9.12 o
  -5   3   4     1029.07      983.35     14.53 o
  -4   3   4        4.59        3.52      1.98 o
  -3   3   4       14.91       22.56      2.85 o
  -2   3   4     2139.75     2211.93     21.68 o
  -1   3   4       15.65       11.34      3.08 o
   0   3   4       96.85      108.44      5.54 o
   1   3   4       31.06       27.96      3.18 o
   2   3   4      440.44      503.94     11.17 o
   3   3   4      591.03      521.65     45.50 o
   4   3   4      340.24      319.48     18.53 o
   5   3   4      812.51      850.18     37.99 o
   6   3   4       20.32       14.05     11.67 o
   7   3   4      214.35      228.54     25.82 o
   8   3   4      376.00      346.18     32.85 o
   9   3   4        1.52      -10.43     21.45 o
 -12   4   4      284.17      270.42     40.23 o
 -11   4   4       11.23       54.02     21.50 o
 -10   4   4     1892.04     1975.50     45.83 o
  -9   4   4      388.60      414.76     17.40 o
  -8   4   4     1050.16      850.99     18.13 o
  -7   4   4        0.05       10.29      6.49 o
  -6   4   4      231.82      238.40      9.11 o
  -5   4   4     1139.60     1154.86     25.55 o
  -4   4   4     4537.36     4654.21     57.78 o
  -3   4   4      483.30      513.89     11.28 o
  -2   4   4     6055.78     6247.23     65.72 o
  -1   4   4      680.43      754.59     19.73 o
   0   4   4       27.43       38.03      3.58 o
   1   4   4      440.52      442.97     10.49 o
   2   4   4      232.27      271.01     12.89 o
   3   4   4       18.28       13.79      4.25 o
   4   4   4      181.06      196.49     17.37 o
   5   4   4      547.31      547.09     30.48 o
   6   4   4     1016.92     1036.72     75.61 o
   7   4   4      366.30      458.22     54.83 o
   8   4   4       36.96       21.55     14.48 o
   9   4   4      309.71      297.97     41.60 o
 -12   5   4      531.83      508.97     66.59 o
 -11   5   4       79.66       58.83     21.91 o
 -10   5   4       27.60        9.83      8.77 o
  -9   5   4      105.63      105.83      9.27 o
  -8   5   4      129.92      111.66      8.02 o
  -7   5   4       28.42       42.12      5.25 o
  -6   5   4       62.84       75.03      6.58 o
  -5   5   4       74.37       79.72      7.29 o
  -4   5   4     3472.75     3479.51     44.61 o
  -3   5   4     1469.01     1440.58     20.94 o
  -2   5   4     1056.57     1099.88     15.24 o
  -1   5   4     1388.01     1560.00     28.49 o
   0   5   4      117.09      119.08      4.83 o
   1   5   4       70.40       66.08      5.29 o
   2   5   4        6.34        6.99      3.29 o
   3   5   4      543.84      540.70     16.79 o
   4   5   4      730.28      740.52     25.99 o
   5   5   4      747.32      693.27     34.06 o
   6   5   4       42.15       32.84     12.56 o
   7   5   4       74.47       98.44     18.95 o
   8   5   4       46.43       50.43     16.85 o
   9   5   4       12.99       21.78     15.82 o
 -12   6   4       54.95       45.28     37.50 o
 -11   6   4      460.81      523.81     41.60 o
 -10   6   4        2.54      -12.73     12.73 o
  -9   6   4       76.17       70.32     10.58 o
  -8   6   4      496.06      504.02     14.07 o
  -7   6   4       93.68       86.08      7.23 o
  -6   6   4       56.86       68.00      6.27 o
  -5   6   4        0.25        2.97      3.82 o
  -4   6   4        0.01        5.92      3.30 o
  -3   6   4       15.36       13.28      2.96 o
  -2   6   4     5249.26     5609.70     58.36 o
  -1   6   4        5.39        2.03      2.61 o
   0   6   4        6.01        1.15      1.95 o
   1   6   4       54.59       68.06      5.66 o
   3   6   4      630.20      633.36     18.51 o
   4   6   4      179.80      149.02     13.11 o
   5   6   4      301.20      280.79     23.33 o
   6   6   4       28.17       43.45     18.72 o
   7   6   4        0.14       -9.06     10.42 o
   8   6   4       37.14       58.22     17.82 o
   9   6   4      201.67      171.96     27.26 o
 -12   7   4       71.60       74.04     42.78 o
 -11   7   4      660.08      773.90     57.89 o
 -10   7   4      112.58      108.54     21.18 o
  -9   7   4       19.28       20.17      7.44 o
  -8   7   4        7.24        0.46      5.32 o
  -7   7   4     1594.06     1556.66     31.60 o
  -6   7   4      301.25      315.12     12.04 o
  -5   7   4     2484.83     2312.18     35.98 o
  -4   7   4       34.83       23.61      4.14 o
  -3   7   4       93.65      112.13      6.25 o
  -2   7   4      741.91      715.85     17.37 o
  -1   7   4        2.85       -0.16      2.40 o
   0   7   4        7.12        0.54      2.00 o
   1   7   4       13.08       14.00      3.98 o
   2   7   4      272.60      278.66     25.70 o
   3   7   4       17.34       30.50      5.36 o
   4   7   4       68.13       70.99      9.95 o
   5   7   4      442.05      480.18     22.53 o
   6   7   4      445.85      513.05     34.11 o
   7   7   4      356.42      393.26     37.12 o
   8   7   4      176.77      177.53     51.36 o
   9   7   4        4.58        5.88     15.26 o
 -12   8   4        0.91      -17.15     35.57 o
 -11   8   4      737.27      809.10     59.24 o
 -10   8   4      611.27      646.30     45.97 o
  -9   8   4        9.42        4.45     11.68 o
  -8   8   4       76.96       71.71      8.23 o
  -7   8   4     1560.64     1552.98     26.99 o
  -6   8   4       38.35       46.65      6.28 o
  -5   8   4     1620.80     1493.08     27.54 o
  -4   8   4      943.83      925.55     32.99 o
  -3   8   4      362.26      362.69     10.37 o
  -2   8   4      110.51      138.52      8.68 o
  -1   8   4    15689.82    16055.15    204.22 o
   0   8   4       44.84       34.40      4.16 o
   1   8   4       62.90       67.47      7.83 o
   2   8   4      788.67      722.78     27.03 o
   3   8   4        1.29       -1.92      3.85 o
   4   8   4      271.25      262.63     17.46 o
   5   8   4     1110.85     1125.46     61.00 o
   6   8   4        1.90       20.51     11.31 o
   7   8   4       12.55       30.01     15.59 o
   8   8   4      219.49      232.53     28.45 o
   9   8   4      215.97      229.61     31.07 o
 -12   9   4       16.79        6.94     42.39 o
 -11   9   4        9.46       -7.38     19.42 o
 -10   9   4        0.24      -16.18     16.18 o
  -9   9   4      177.98      176.26     13.45 o
  -8   9   4      612.71      631.30     18.74 o
  -7   9   4      177.86      181.86     10.82 o
  -6   9   4       15.78        7.82      5.16 o
  -5   9   4      156.14      168.41     10.59 o
  -4   9   4     2537.89     2469.70     43.47 o
  -3   9   4     1022.55     1093.48     19.98 o
  -2   9   4       16.07       16.70      4.82 o
  -1   9   4     7826.96     8007.68    105.98 o
   0   9   4      191.94      206.22      8.54 o
   1   9   4       64.11       70.69      5.88 o
   2   9   4      769.94      744.78     26.94 o
   3   9   4       22.07       17.69      5.21 o
   4   9   4      319.03      296.33     18.60 o
   5   9   4     2155.41     2247.61     55.44 o
   6   9   4       84.58       75.27     16.36 o
   7   9   4       53.53       57.76     16.71 o
   8   9   4        5.00        2.63     13.84 o
 -12  10   4      225.52      191.46     56.47 o
 -11  10   4       85.17       93.44     25.30 o
 -10  10   4        6.22      -11.70     13.90 o
  -9  10   4      148.11      145.50     15.13 o
  -8  10   4       71.46       66.51      8.05 o
  -7  10   4        3.65        0.10      4.71 o
  -6  10   4      134.00      133.66     10.77 o
  -5  10   4      107.45       95.01      8.18 o
  -4  10   4       13.39       20.95      4.29 o
  -3  10   4       65.01       87.13      7.31 o
  -2  10   4     1093.55     1249.88     34.26 o
  -1  10   4        7.17        8.93      2.49 o
   0  10   4        4.73        6.45      2.43 o
   1  10   4       15.56       15.22      7.52 o
   2  10   4      120.90      115.66      9.06 o
   3  10   4      460.09      442.78     16.39 o
   4  10   4        1.74        2.73      5.04 o
   5  10   4       38.49       24.41     13.58 o
   6  10   4       71.43       85.79     16.60 o
   7  10   4       10.62        6.78     16.22 o
   8  10   4      456.60      563.24     42.22 o
 -11  11   4        5.86       -7.73     17.47 o
 -10  11   4       65.07       44.25     17.28 o
  -9  11   4      108.69      118.67     14.26 o
  -8  11   4        7.24       14.43      6.16 o
  -7  11   4     1435.20     1398.07     30.77 o
  -6  11   4     1237.54     1153.69     26.41 o
  -5  11   4      630.90      606.80     17.70 o
  -4  11   4     1651.44     1672.85     33.86 o
  -3  11   4        0.24        4.12      3.80 o
  -2  11   4       69.57       79.34      8.13 o
  -1  11   4       93.30       76.79     10.89 o
   0  11   4        1.07        7.50      4.54 o
   1  11   4       15.27       23.63      4.69 o
   2  11   4     1013.08     1032.73     25.35 o
   3  11   4        6.21       11.43      5.17 o
   4  11   4       70.95       48.43      8.49 o
   5  11   4     1405.43     1399.44     40.84 o
   6  11   4       43.13       30.17      9.96 o
   7  11   4      438.39      413.28     34.77 o
   8  11   4      132.13      147.81     63.66 o
 -11  12   4       10.55       -7.23     19.62 o
 -10  12   4      188.85      166.96     22.36 o
  -9  12   4        3.07        2.84      9.05 o
  -8  12   4       56.57       54.76      7.83 o
  -7  12   4       23.54       17.71      7.86 o
  -6  12   4      699.69      660.53     19.62 o
  -5  12   4      314.38      307.54     14.95 o
  -4  12   4     1367.36     1333.05     29.31 o
  -3  12   4       33.38       19.49      5.55 o
  -1  12   4     2571.19     1376.23     61.82 o
   0  12   4     1917.14     1872.38     43.90 o
   1  12   4     4909.44     4832.52     70.73 o
   2  12   4      844.94      881.93     23.35 o
   3  12   4        0.31       -0.29      4.93 o
   4  12   4      106.80      103.52     10.18 o
   5  12   4        0.19        0.17      7.17 o
   6  12   4      142.53      114.13     16.67 o
   7  12   4      101.07      117.37     43.46 o
   8  12   4      437.27      476.31     39.79 o
 -11  13   4      252.16      273.26     65.09 o
 -10  13   4        1.53       -4.21     15.13 o
  -9  13   4      118.29      118.33     14.58 o
  -8  13   4      249.84      232.15     13.11 o
  -7  13   4      158.84      146.49     17.30 o
  -6  13   4      362.56      406.22     15.72 o
  -5  13   4     1423.83     1471.97     30.06 o
  -4  13   4      123.14      132.31      9.05 o
  -3  13   4      212.94      225.23     12.04 o
  -2  13   4     1268.28     1259.39     71.42 o
  -1  13   4      162.61      157.54     11.14 o
   0  13   4      140.79      123.10      9.74 o
   1  13   4        0.60       -1.79      5.17 o
   2  13   4        0.20        2.10      4.68 o
   3  13   4      237.97      234.61     13.88 o
   4  13   4      124.03      118.28     14.47 o
   5  13   4      239.34      213.19     17.62 o
   6  13   4        1.01       -0.23      8.25 o
   7  13   4      535.88      536.84     39.49 o
   8  13   4       39.00       35.56     35.31 o
 -11  14   4        3.66      -22.28     44.20 o
 -10  14   4        0.14      -14.07     14.07 o
  -9  14   4       24.67       12.65     10.57 o
  -8  14   4      168.00      170.54     13.10 o
  -7  14   4       10.64        0.65      7.83 o
  -6  14   4      152.91      161.11     11.44 o
  -5  14   4      265.66      253.61     13.07 o
  -4  14   4        2.19       -0.92      4.23 o
  -3  14   4      387.87      360.32     13.07 o
  -2  14   4       17.99        0.60      3.43 o
  -1  14   4      235.25      210.17     11.25 o
   0  14   4      112.58      104.54      9.58 o
   1  14   4      486.76      499.10     17.31 o
   2  14   4      687.87      690.40     24.64 o
   3  14   4        3.27        2.05      5.26 o
   4  14   4       34.41       33.69      7.84 o
   5  14   4        8.18        1.15      7.60 o
   6  14   4       82.62       74.61     15.77 o
   7  14   4       73.22       54.58     17.85 o
   8  14   4      291.52      304.10     32.66 o
 -11  15   4        2.93      -25.52     25.52 o
 -10  15   4        3.76      -15.63     15.63 o
  -9  15   4        0.34       -8.14     14.28 o
  -8  15   4       51.43       57.21     11.40 o
  -7  15   4      147.50      118.52     11.05 o
  -6  15   4      644.71      611.28     19.70 o
  -5  15   4        4.98        1.29      4.88 o
  -4  15   4     1975.51     1836.91     34.46 o
  -3  15   4      415.85      434.00     13.37 o
  -2  15   4      634.10      581.65     17.66 o
  -1  15   4      328.31      355.44     14.09 o
   0  15   4        3.04        3.61      5.07 o
   1  15   4      933.49      980.87     30.03 o
   2  15   4     2905.73     3012.77     65.83 o
   3  15   4      323.04      328.58     29.11 o
   4  15   4      103.74      104.88     10.76 o
   5  15   4      336.64      365.49     26.47 o
   6  15   4      345.58      333.22     23.46 o
   7  15   4      354.21      400.14     34.89 o
   8  15   4      113.33      127.34     31.71 o
 -11  16   4       11.12      -10.00     27.18 o
 -10  16   4      205.90      190.24     26.68 o
  -9  16   4       85.76       87.30     18.82 o
  -8  16   4     1217.41     1248.81     36.06 o
  -7  16   4        7.71        7.61      7.23 o
  -6  16   4      214.69      204.39     12.98 o
  -5  16   4      368.26      357.89     14.93 o
  -4  16   4     1640.37     1685.84     32.84 o
  -3  16   4       54.82       67.16      6.59 o
  -2  16   4     1064.22      952.95     23.38 o
  -1  16   4     1166.31     1225.90     26.87 o
   0  16   4     1699.60     1743.12     37.61 o
   1  16   4     2143.89     2161.28     91.57 o
   2  16   4        4.91        2.56     12.05 o
   3  16   4       29.83       24.46     10.57 o
   4  16   4       29.37       22.25      8.25 o
   5  16   4        9.52       12.20      9.22 o
   6  16   4       98.59      117.88     15.73 o
   7  16   4        3.22       -1.96     14.61 o
   8  16   4      132.09      100.67     23.04 o
 -11  17   4       27.49       -5.48     28.25 o
 -10  17   4        0.16      -15.83     15.83 o
  -9  17   4      273.59      256.05     25.51 o
  -8  17   4       24.57       39.09     17.97 o
  -7  17   4       84.57       66.89      9.56 o
  -6  17   4      194.44      203.76     13.16 o
  -5  17   4      117.54      115.40      9.87 o
  -4  17   4      150.19      178.98     13.80 o
  -3  17   4      101.59      123.64     11.44 o
  -2  17   4      103.87      115.11     10.33 o
  -1  17   4      137.42      127.86      9.74 o
   0  17   4       10.16       11.69      5.53 o
   1  17   4      405.74      395.48     19.25 o
   2  17   4      593.53      616.85     24.40 o
   3  17   4       91.83       81.71     11.24 o
   4  17   4       36.78       31.22      9.14 o
   5  17   4       99.42       75.25     15.18 o
   6  17   4      167.56      168.30     21.48 o
   7  17   4      568.47      795.90     66.10 o
 -10  18   4        0.45      -15.23     15.23 o
  -9  18   4       35.32       14.22     17.04 o
  -8  18   4       56.57       45.99     12.63 o
  -7  18   4       26.04       37.72      8.56 o
  -6  18   4        9.15        9.28      7.07 o
  -5  18   4       66.07       71.07      9.25 o
  -4  18   4       55.89       46.85      6.73 o
  -3  18   4      604.46      532.14     29.73 o
  -2  18   4        2.67       10.46      5.63 o
  -1  18   4      411.69      371.95     14.91 o
   0  18   4      434.20      426.10     15.80 o
   1  18   4       50.65       54.36      9.41 o
   2  18   4      199.24      206.11     16.20 o
   3  18   4      408.50      381.49     21.53 o
   4  18   4      415.70      419.85     37.32 o
   5  18   4        1.46        6.02     10.53 o
   6  18   4      103.71       92.63     28.25 o
   7  18   4        0.01        0.16     19.03 o
 -10  19   4      150.01       98.35     44.99 o
  -9  19   4      111.16       98.93     21.12 o
  -8  19   4       92.82       86.64     14.11 o
  -7  19   4       27.74       26.89      8.08 o
  -6  19   4      531.67      529.92     19.43 o
  -5  19   4      576.08      579.80     19.54 o
  -4  19   4       58.23       44.63      6.98 o
  -3  19   4      528.84      535.36     27.64 o
  -2  19   4     1914.83     1741.61     43.82 o
  -1  19   4       27.59       25.51      6.18 o
   0  19   4       63.44       62.49      7.90 o
   1  19   4       80.36       82.93     10.96 o
   2  19   4       66.92       67.57     16.28 o
   3  19   4      591.08      634.06     26.30 o
   4  19   4      769.00      867.86     31.97 o
   5  19   4      108.99       99.94     14.07 o
   6  19   4      188.91      212.19     24.24 o
   7  19   4        4.76       10.76     21.94 o
 -10  20   4      156.70       87.81     31.82 o
  -9  20   4       83.80       91.09     21.51 o
  -8  20   4      489.26      488.83     54.47 o
  -7  20   4        0.64       -6.85      6.85 o
  -6  20   4        0.94       -4.78      5.99 o
  -5  20   4       94.48      116.29     10.50 o
  -4  20   4      383.64      389.30     15.99 o
  -3  20   4      276.32      236.92     15.52 o
  -2  20   4      316.50      306.24     15.38 o
  -1  20   4      142.56      147.23     10.92 o
   0  20   4      761.28      762.55     21.53 o
   1  20   4      262.66      246.03     18.02 o
   2  20   4       51.46       33.13      9.08 o
   3  20   4        4.72        1.25      7.04 o
   4  20   4       17.96       15.17      8.85 o
   5  20   4        0.93        5.34      8.87 o
   6  20   4      228.27      264.64     44.61 o
   7  20   4       34.45       20.70     23.94 o
 -10  21   4        0.89      -25.94     25.94 o
  -9  21   4       10.22       10.38     22.88 o
  -8  21   4       20.91        8.22     14.27 o
  -7  21   4       13.89        1.10      7.23 o
  -6  21   4      266.38      281.89     16.25 o
  -5  21   4       12.67        8.70      6.46 o
  -4  21   4       66.52       57.62      8.48 o
  -3  21   4        0.12       -1.30      7.19 o
  -2  21   4       27.10       24.14      7.27 o
  -1  21   4       56.03       52.65      7.82 o
   0  21   4        7.28       11.77      5.83 o
   1  21   4       25.68       28.75      7.70 o
   2  21   4      242.36      244.19     18.88 o
   3  21   4        2.80        8.90      8.09 o
   4  21   4       10.81        4.25      8.51 o
   5  21   4       84.06       95.43     14.40 o
   6  21   4      159.55      131.18     23.31 o
   7  21   4       66.65       76.19     27.82 o
 -10  22   4        0.96      -20.21     45.50 o
  -9  22   4       20.73      -19.92     35.61 o
  -8  22   4       23.99       30.17     17.17 o
  -7  22   4        0.11        1.99      8.88 o
  -6  22   4       52.18       46.34      9.22 o
  -5  22   4       69.73       59.55      8.86 o
  -4  22   4        0.00        4.72      7.13 o
  -3  22   4       36.68       29.53     10.67 o
  -2  22   4      341.95      336.60     16.68 o
  -1  22   4       92.89      101.47      9.94 o
   0  22   4      287.73      278.78     16.71 o
   1  22   4      149.32      158.03     13.53 o
   2  22   4      177.91      164.97     15.97 o
   3  22   4      567.78      574.11     26.45 o
   4  22   4       24.85       24.25      9.86 o
   5  22   4       13.98       17.31     10.30 o
   6  22   4      192.93      202.27     24.83 o
  -9  23   4      214.67      187.43     35.43 o
  -8  23   4       66.42       97.59     20.40 o
  -7  23   4        9.11        3.34      9.62 o
  -6  23   4      197.58      188.41     16.46 o
  -5  23   4      134.86      126.72     11.68 o
  -4  23   4      821.01      772.58     27.28 o
  -3  23   4      427.00      401.81     23.82 o
  -2  23   4       66.15       86.01      9.89 o
  -1  23   4      142.29      126.35     11.05 o
   0  23   4      186.88      161.49     12.06 o
   1  23   4        2.82       -4.62      6.09 o
   2  23   4      312.34      314.34     21.76 o
   3  23   4      390.48      396.58     30.90 o
   4  23   4       26.04       20.95     11.12 o
   5  23   4      569.89      607.86     32.75 o
   6  23   4        7.60        6.83     20.28 o
  -9  24   4      104.43       25.54     28.60 o
  -8  24   4       24.93        1.75     15.88 o
  -7  24   4      117.45       99.60     20.37 o
  -6  24   4       30.60       26.05      8.73 o
  -5  24   4        0.26       -8.58      8.58 o
  -4  24   4      266.66      289.61     24.18 o
  -3  24   4       34.40       15.88      8.64 o
  -2  24   4        0.83        1.45      8.34 o
  -1  24   4      268.83      251.50     14.86 o
   0  24   4      171.85      168.90     22.56 o
   1  24   4       24.36       25.45      8.13 o
   2  24   4        0.07        0.80      7.27 o
   3  24   4      308.94      344.54     25.23 o
   4  24   4        3.26       17.01     10.19 o
   5  24   4      170.58      214.90     20.33 o
   6  24   4      244.42      233.20     41.05 o
  -9  25   4       48.21      -17.13     29.55 o
  -8  25   4        0.83      -22.08     22.08 o
  -7  25   4       28.77       22.06     14.94 o
  -6  25   4      296.76      277.03     18.38 o
  -5  25   4       51.20       39.33     10.86 o
  -4  25   4        0.47        5.51      8.16 o
  -3  25   4       45.23       38.02      9.25 o
  -2  25   4        7.01       12.72      7.79 o
  -1  25   4        3.56        7.13      6.72 o
   0  25   4       11.44        9.57      7.13 o
   1  25   4       11.54        9.87      7.45 o
   2  25   4       11.09        6.44     10.70 o
   3  25   4        0.54       -6.00      8.94 o
   4  25   4       18.68       15.45     10.97 o
   5  25   4       28.07       19.24     15.26 o
  -8  26   4       70.40        4.83     25.51 o
  -7  26   4       90.16       83.90     19.27 o
  -6  26   4        4.48        3.77      8.18 o
  -5  26   4      110.26       98.49     13.97 o
  -4  26   4       56.54       50.50     10.71 o
  -3  26   4      256.56      287.13     19.32 o
  -2  26   4       42.96       25.27      8.81 o
  -1  26   4      230.72      235.80     15.04 o
   0  26   4       16.94       22.40      8.48 o
   1  26   4      127.67      169.44     15.92 o
   2  26   4      170.44      158.02     14.64 o
   3  26   4       35.33       17.08     10.50 o
   4  26   4       41.61       28.08     11.85 o
   5  26   4        0.17      -13.56     13.56 o
  -8  27   4        7.76       -0.69     24.15 o
  -7  27   4      468.84      444.19     37.19 o
  -6  27   4        3.79       -9.25      9.25 o
  -5  27   4      165.26      188.59     17.89 o
  -4  27   4       73.77       65.83     12.25 o
  -3  27   4      254.09      235.12     18.52 o
  -2  27   4      273.93      263.00     18.40 o
  -1  27   4       33.49       47.72      9.10 o
   0  27   4       19.92       25.47      8.91 o
   1  27   4       43.96       60.42     15.83 o
   2  27   4        8.45       21.30      9.32 o
   3  27   4      382.04      382.98     36.92 o
   4  27   4      344.56      420.06     58.74 o
   5  27   4       97.94      124.42     22.84 o
  -7  28   4       74.38       33.98     26.59 o
  -6  28   4        5.40       -4.94     13.02 o
  -5  28   4       32.69       32.04     12.06 o
  -4  28   4        1.09       13.66      9.99 o
  -3  28   4     1030.68     1154.47     35.75 o
  -2  28   4       13.28        8.31      8.84 o
  -1  28   4      215.24      208.86     15.12 o
   0  28   4       55.04       41.10     10.39 o
   1  28   4       27.85       28.99      9.73 o
   2  28   4       52.07       48.46     10.94 o
   3  28   4        3.91        5.33      9.45 o
   4  28   4       34.90       16.82     15.36 o
  -7  29   4       14.44      -21.04     21.04 o
  -6  29   4        2.02       11.10     21.58 o
  -5  29   4        4.86       10.79     11.08 o
  -4  29   4        3.61       -1.76     10.04 o
  -3  29   4      206.80      191.60     17.47 o
  -2  29   4       18.47       10.50      9.02 o
  -1  29   4       83.35       82.45     11.44 o
   0  29   4       16.08       24.96      9.87 o
   1  29   4        3.33        2.55      8.66 o
   2  29   4        5.40       21.86      9.72 o
   3  29   4       37.84       58.61     14.53 o
   4  29   4       11.16      -18.49     18.49 o
  -6  30   4        5.17      -13.04     34.46 o
  -5  30   4       44.47       22.65     12.49 o
  -4  30   4        0.59       -3.27     10.09 o
  -3  30   4      224.03      217.54     18.77 o
  -2  30   4       44.69       37.31     11.64 o
  -1  30   4       25.68       12.78     10.87 o
   0  30   4       17.38       20.90     11.02 o
   1  30   4       59.19       67.24     12.60 o
   2  30   4      147.25      144.07     21.84 o
   3  30   4       38.14       15.48     20.69 o
  -6  31   4       33.37        4.36     33.19 o
  -5  31   4       31.92       15.35     18.64 o
  -4  31   4      975.07     1074.22     37.38 o
  -3  31   4       11.87        2.59     10.03 o
  -2  31   4        3.19       -1.75     13.58 o
  -1  31   4        0.06       11.59     16.50 o
   0  31   4        3.11        4.62     10.90 o
   1  31   4        7.08        4.52     13.51 o
   2  31   4      237.70      305.58     44.76 o
   3  31   4        0.42       10.39     20.50 o
  -5  32   4       16.35       17.37     27.80 o
  -4  32   4       15.08       14.64     24.02 o
  -3  32   4      214.61      176.72     18.07 o
  -2  32   4      104.28      113.09     15.75 o
  -1  32   4      128.23      122.35     20.63 o
   0  32   4        6.80       13.64     21.55 o
   1  32   4        0.59        0.21     13.36 o
   2  32   4      163.16      169.65     35.63 o
  -4  33   4       39.16       60.85     20.51 o
  -3  33   4      239.80      260.31     35.38 o
  -2  33   4       90.75       90.61     20.86 o
  -1  33   4       67.61       50.53     35.07 o
   0  33   4       27.95       40.13     15.87 o
  -3  34   4        4.48       -3.87     15.63 o
  -2  34   4      105.92      107.05     22.07 o
  -1  34   4      311.67      324.00     46.84 o
 -12   1   5      152.22      106.01     28.12 o
 -11   1   5       72.48       49.95     11.86 o
 -10   1   5      422.48      419.32     19.12 o
  -9   1   5        8.43       10.04      6.81 o
  -8   1   5        2.46        0.56      5.18 o
  -7   1   5       54.72       56.56      5.51 o
  -6   1   5       96.23      104.44      5.60 o
  -5   1   5      125.95      139.07      7.68 o
  -4   1   5     1053.33     1051.39     20.02 o
  -3   1   5      648.50      597.51      8.58 o
  -2   1   5       31.64       39.87      3.31 o
  -1   1   5      261.32      213.28      7.50 o
   0   1   5      232.21      250.20      8.78 o
   1   1   5        3.69        5.75      2.97 o
   2   1   5       52.59       39.59      6.06 o
   3   1   5       24.84       17.77      6.58 o
   4   1   5       24.33       20.89      9.92 o
   5   1   5       66.84       52.53     13.56 o
   6   1   5       28.43       27.89     13.47 o
   7   1   5       79.95       77.75     18.80 o
   8   1   5       97.86       91.10     21.68 o
 -12   2   5       20.20        5.49     21.61 o
 -11   2   5      600.66      648.80     27.34 o
 -10   2   5     1127.05     1150.15     32.55 o
  -9   2   5     1248.31     1283.32     28.40 o
  -8   2   5     1612.47     1481.92     24.86 o
  -7   2   5     2282.96     2268.76     31.60 o
  -6   2   5     1601.92     1541.25     20.46 o
  -5   2   5      350.05      152.86     14.08 o
  -4   2   5      911.92      848.19     31.65 o
  -3   2   5      225.90      233.79      5.50 o
  -2   2   5      737.79      728.91     11.89 o
  -1   2   5      814.00      766.19     14.04 o
   0   2   5      534.24      550.85     11.70 o
   1   2   5      242.36      264.79      8.45 o
   2   2   5      546.55      516.11     15.28 o
   3   2   5      506.19      527.66     21.58 o
   4   2   5      167.11      162.90     19.03 o
   5   2   5       24.62       26.85     11.92 o
   6   2   5      132.82      114.15     22.89 o
   7   2   5       38.81       40.58     15.71 o
   8   2   5        9.16       13.93     15.10 o
 -12   3   5       70.96       49.59     38.46 o
 -11   3   5      306.70      328.05     24.81 o
 -10   3   5        0.87       -6.71      6.84 o
  -9   3   5       47.64       45.81      7.70 o
  -8   3   5       24.55       11.37      4.82 o
  -7   3   5      252.27      254.63     10.18 o
  -6   3   5        9.16       11.66      4.06 o
  -5   3   5     1064.95     1030.12     19.84 o
  -4   3   5       13.45        8.00      2.24 o
  -3   3   5      523.02      496.90     10.25 o
  -2   3   5      500.67      508.70      9.62 o
  -1   3   5      184.68      200.84      7.39 o
   0   3   5      189.55      205.78      9.09 o
   1   3   5        9.33       12.88      3.25 o
   2   3   5     1496.84     1590.27     33.39 o
   3   3   5        0.01       -4.32      5.21 o
   4   3   5      101.30       96.17     12.39 o
   5   3   5      248.38      256.54     25.20 o
   6   3   5       16.81       31.00     13.67 o
   7   3   5       21.12        9.78     12.99 o
   8   3   5      177.91      158.58     25.90 o
 -12   4   5      183.51      170.77     50.00 o
 -11   4   5       25.15       35.04     12.10 o
 -10   4   5       43.78       27.99      8.72 o
  -9   4   5       78.78       92.77      8.23 o
  -8   4   5      134.37      116.52      9.41 o
  -7   4   5      291.29      304.68     11.16 o
  -6   4   5       89.78       94.12      6.39 o
  -5   4   5       28.01        9.73      3.06 o
  -4   4   5       91.57       85.97      7.63 o
  -3   4   5      115.39      134.50      4.79 o
  -2   4   5      131.78      138.65      6.60 o
  -1   4   5      690.32      759.86     14.05 o
   0   4   5       28.58       31.39      4.14 o
   1   4   5      319.00      328.38      9.38 o
   2   4   5       24.91       27.39      5.50 o
   3   4   5      376.21      389.99     29.05 o
   4   4   5      850.52      759.58     27.98 o
   5   4   5      570.60      549.68     45.69 o
   6   4   5       31.37       17.15     12.62 o
   7   4   5        2.03       16.56     13.71 o
   8   4   5      242.32      248.71     30.17 o
 -12   5   5       51.96       -6.13     37.99 o
 -11   5   5       76.07      111.87     36.83 o
 -10   5   5      690.74      691.93     27.08 o
  -9   5   5      415.84      408.94     16.52 o
  -8   5   5        6.68        9.14      4.68 o
  -7   5   5        0.72        0.13      4.09 o
  -6   5   5      376.18      359.23     10.58 o
  -5   5   5      132.47      116.88      6.85 o
  -4   5   5     1687.55     1682.25     29.93 o
  -3   5   5      896.74      899.17     16.43 o
  -2   5   5      209.72      276.58      8.96 o
  -1   5   5      711.29      744.68     13.95 o
   0   5   5       24.37       20.91      3.43 o
   1   5   5      192.63      196.00      8.51 o
   2   5   5       47.38       52.14      6.71 o
   3   5   5      217.74      241.96     16.56 o
   4   5   5       29.06       19.70      7.64 o
   5   5   5       18.49       10.36     10.69 o
   6   5   5      110.80      150.32     22.09 o
   7   5   5        0.20       -2.17     22.81 o
   8   5   5      144.79      114.23     23.08 o
 -12   6   5      263.81      229.43     54.11 o
 -11   6   5      192.16      169.63     34.22 o
 -10   6   5      448.79      454.91     37.24 o
  -9   6   5     1451.79     1392.65     27.07 o
  -8   6   5      349.78      373.90     13.70 o
  -7   6   5     1694.10     1594.39     26.72 o
  -6   6   5        8.86       -2.40      4.06 o
  -5   6   5      479.45      449.89     13.90 o
  -4   6   5      458.24      474.92     19.50 o
  -3   6   5      557.20      598.71     17.31 o
  -2   6   5       59.75       45.79      3.00 o
  -1   6   5      306.33      303.43      9.65 o
   0   6   5      894.64      969.75     20.63 o
   1   6   5      852.39      822.10     20.19 o
   2   6   5     1678.51     1742.69     36.42 o
   3   6   5      700.86      728.65     25.84 o
   4   6   5      371.86      350.75     21.01 o
   5   6   5      175.41      194.54     23.72 o
   6   6   5       28.29       54.36     24.02 o
   7   6   5        0.63        6.63     13.29 o
   8   6   5      142.32      159.34     44.56 o
 -12   7   5       82.08       57.83     46.18 o
 -11   7   5       71.78       56.40     29.49 o
 -10   7   5       79.56       94.05     11.85 o
  -9   7   5        6.34        7.84      8.20 o
  -8   7   5      126.84      121.43      8.78 o
  -7   7   5        4.55        1.00      3.92 o
  -6   7   5      425.17      432.53     14.97 o
  -5   7   5      104.75       90.34      7.50 o
  -4   7   5      140.01      148.02     14.45 o
  -3   7   5     1272.87     1371.19     24.87 o
  -2   7   5      619.66      679.48     13.91 o
  -1   7   5      255.80      294.31     13.32 o
   0   7   5      116.22      127.99      8.04 o
   1   7   5      260.24      245.91     13.70 o
   2   7   5      320.60      347.21     15.09 o
   3   7   5      266.19      267.42     17.44 o
   4   7   5       26.78        9.92     10.56 o
   5   7   5       93.92       76.72     12.20 o
   6   7   5      236.19      238.68     55.99 o
   7   7   5      187.56      174.93     24.64 o
   8   7   5        0.06        1.70     14.66 o
 -12   8   5        0.83      -38.32     38.32 o
 -11   8   5       28.33        1.17     27.13 o
 -10   8   5       15.94        7.00      8.03 o
  -9   8   5        0.01       -3.70      5.38 o
  -8   8   5      229.41      247.00     11.97 o
  -7   8   5      785.79      743.61     19.37 o
  -6   8   5     1847.71     1658.76     32.26 o
  -5   8   5      163.06      157.46      9.77 o
  -4   8   5      226.96      258.61     17.54 o
  -3   8   5       10.75        1.27      2.35 o
  -2   8   5       36.89       47.82      4.52 o
  -1   8   5       76.67       81.79      6.16 o
   0   8   5      500.66      506.72     11.60 o
   1   8   5     1411.07     1449.30     31.55 o
   2   8   5        6.65        9.60      4.88 o
   3   8   5      599.55      587.50     23.60 o
   4   8   5      918.45      919.03     31.53 o
   5   8   5       94.33       96.51     13.29 o
   6   8   5       16.69       -3.46     11.12 o
   7   8   5      108.46      146.18     23.83 o
   8   8   5       81.62       94.30     21.76 o
 -12   9   5      317.14      404.53     72.73 o
 -11   9   5       41.29        8.84     52.05 o
 -10   9   5      347.78      339.48     18.99 o
  -9   9   5       21.67       23.03      6.75 o
  -8   9   5       17.62       17.57      6.49 o
  -7   9   5        1.09        2.25      4.64 o
  -6   9   5     2537.44     2374.68     41.86 o
  -5   9   5      514.39      487.96     15.37 o
  -4   9   5      436.10      394.99     13.07 o
  -3   9   5      168.33      184.83     17.53 o
  -2   9   5       47.17       68.41      5.46 o
  -1   9   5     3400.91     3478.95     51.35 o
   0   9   5        0.05        1.69      3.39 o
   1   9   5     1291.66     1280.40     23.93 o
   2   9   5      246.50      246.23     13.58 o
   3   9   5      120.17      129.83     10.80 o
   4   9   5        0.02       -4.09      6.34 o
   5   9   5      135.30      141.71     15.47 o
   6   9   5      184.76      208.80     25.40 o
   7   9   5      247.07      323.86     58.84 o
   8   9   5        1.18        4.09     15.68 o
 -12  10   5      755.43      846.73     94.89 o
 -11  10   5      445.50      418.47     32.66 o
 -10  10   5      153.54      194.48     16.15 o
  -9  10   5      287.66      267.02     13.27 o
  -8  10   5      471.44      489.08     29.34 o
  -7  10   5      534.25      540.98     18.57 o
  -6  10   5        4.48       12.06      9.65 o
  -5  10   5     2183.70     2063.67     37.05 o
  -4  10   5       12.81       15.48      4.66 o
  -3  10   5      907.15      926.86     25.19 o
  -2  10   5      359.92      376.27     13.83 o
  -1  10   5      415.65      389.12     11.89 o
   0  10   5     1767.76     1799.58     45.06 o
   1  10   5     4177.17     4222.10     72.31 o
   2  10   5      138.75      141.97     10.78 o
   3  10   5      827.98      825.06     24.17 o
   4  10   5      165.30      185.81     16.20 o
   5  10   5      988.48      980.31     34.71 o
   6  10   5      142.37      109.47     29.30 o
   7  10   5       93.10       37.74     26.86 o
   8  10   5      139.01      106.57     22.59 o
 -11  11   5      134.43      175.84     26.34 o
 -10  11   5       47.86       37.02     12.02 o
  -9  11   5       19.29       20.45      7.98 o
  -8  11   5       86.53       83.23      9.11 o
  -7  11   5      110.85      112.16     10.15 o
  -6  11   5       13.31        8.48      5.42 o
  -5  11   5        0.29        0.24      4.14 o
  -4  11   5      397.22      376.82     16.85 o
  -3  11   5      292.99      316.65     15.86 o
  -2  11   5       18.45        8.41      3.44 o
  -1  11   5     1532.79     1525.30     68.03 o
   0  11   5       13.59        9.61      3.81 o
   1  11   5      830.89      905.01     38.36 o
   2  11   5      419.10      428.11     16.60 o
   3  11   5      116.20      114.37     10.78 o
   4  11   5        4.49        5.23     10.03 o
   5  11   5       76.35       54.80     11.99 o
   6  11   5       77.07       84.34     18.27 o
   7  11   5      162.96      192.22     26.46 o
 -11  12   5       35.09       15.91     19.61 o
 -10  12   5       22.71        5.68      8.54 o
  -9  12   5       65.00       46.91     12.63 o
  -8  12   5        2.17        6.45      7.32 o
  -7  12   5      106.15       87.55      9.63 o
  -6  12   5      180.49      156.62     11.27 o
  -5  12   5       46.17       43.35      6.44 o
  -4  12   5      259.19      244.01     11.54 o
  -3  12   5       35.32       35.20      6.92 o
  -2  12   5      158.59      174.10     11.02 o
  -1  12   5        3.31       -0.08      4.87 o
   0  12   5      484.74      529.77     20.75 o
   1  12   5       43.15       37.72     13.22 o
   2  12   5      144.38      134.67     16.49 o
   3  12   5       14.27       30.34      6.87 o
   4  12   5        7.13        0.27      7.48 o
   5  12   5        8.52       12.27      9.25 o
   6  12   5       15.24        6.16     10.16 o
   7  12   5       27.56       20.42     15.36 o
 -11  13   5      196.41      178.50     34.80 o
 -10  13   5       52.81       25.57      9.29 o
  -9  13   5      159.95      168.20     16.57 o
  -8  13   5     1099.04     1180.95     33.44 o
  -7  13   5      462.94      483.32     18.34 o
  -6  13   5      232.05      233.78     13.24 o
  -5  13   5      258.99      254.46     13.22 o
  -4  13   5       25.67       20.66      5.20 o
  -3  13   5       16.65       15.06      5.53 o
  -2  13   5     1595.07     1540.43     31.53 o
  -1  13   5      297.02      285.28     13.84 o
   0  13   5     1438.37     1451.35     33.35 o
   1  13   5      123.10      116.75     11.95 o
   2  13   5      728.00      767.59     47.46 o
   3  13   5      220.78      238.60     17.43 o
   4  13   5      130.57      108.21     13.50 o
   5  13   5        2.26        6.05      9.56 o
   6  13   5      502.26      509.09     29.22 o
   7  13   5        1.30       -0.83     14.50 o
 -11  14   5       53.78       18.93     20.31 o
 -10  14   5        6.99       -9.92      9.92 o
  -9  14   5      231.40      199.05     17.75 o
  -8  14   5      333.67      302.20     16.99 o
  -7  14   5     3139.03     3072.73     53.83 o
  -6  14   5      105.04      116.07     12.86 o
  -5  14   5       82.82       68.46     10.30 o
  -4  14   5       47.60       43.06      6.53 o
  -3  14   5       52.93       45.34     10.79 o
  -2  14   5      247.90      253.58     13.29 o
  -1  14   5     3092.53     3262.76     54.37 o
   0  14   5     1943.32     2020.61     42.16 o
   1  14   5      194.19      215.02     16.15 o
   2  14   5     1580.40     1536.89     42.06 o
   3  14   5      739.14      807.98     29.20 o
   4  14   5      400.20      421.45     75.94 o
   5  14   5      331.44      312.49     28.27 o
   6  14   5      164.06      173.20     18.99 o
   7  14   5       83.28       61.30     20.15 o
 -11  15   5        7.37       22.09     36.05 o
 -10  15   5      119.31      150.15     21.18 o
  -9  15   5       37.25       33.85     10.64 o
  -8  15   5      202.49      202.33     14.31 o
  -7  15   5        3.04       13.84      6.88 o
  -6  15   5        4.83       -0.33      6.98 o
  -5  15   5       45.09       40.70      7.05 o
  -4  15   5       24.17       30.73      8.03 o
  -3  15   5        1.17        2.81      6.87 o
  -2  15   5      522.42      534.19     18.01 o
  -1  15   5     1853.98     1898.02     36.91 o
   0  15   5      643.32      664.79     21.90 o
   1  15   5        0.02       -4.17      5.43 o
   2  15   5      159.03      157.78     21.43 o
   3  15   5      290.75      305.01     20.27 o
   4  15   5      276.07      307.83     44.02 o
   5  15   5      638.06      730.73     38.27 o
   6  15   5       57.76       56.96     15.96 o
   7  15   5        0.04        0.57     19.37 o
 -11  16   5        0.72      -25.73     25.73 o
 -10  16   5       20.70       24.78     18.43 o
  -9  16   5       10.24       14.69     10.17 o
  -8  16   5        0.99       -3.99      6.76 o
  -7  16   5      314.19      361.40     17.75 o
  -6  16   5        9.82        7.09      6.27 o
  -5  16   5       96.05      103.86      9.27 o
  -4  16   5        8.64        4.89      5.34 o
  -3  16   5       12.14        7.02      5.48 o
  -2  16   5       84.72      108.12      9.72 o
  -1  16   5       11.07       10.72      5.49 o
   0  16   5        0.19       -1.56      5.31 o
   1  16   5       74.01       67.56     10.47 o
   2  16   5      373.52      361.90     20.83 o
   3  16   5      218.10      238.04     18.32 o
   4  16   5      220.79      298.64     26.59 o
   5  16   5        2.63       -1.29     10.68 o
   6  16   5      113.84       97.23     19.33 o
   7  16   5       67.99       91.74     30.82 o
 -11  17   5        1.56      -26.60     26.60 o
 -10  17   5       44.79       39.24     18.80 o
  -9  17   5      204.62      199.66     24.71 o
  -8  17   5        1.86        3.15      7.12 o
  -7  17   5       33.46       46.29      8.39 o
  -6  17   5      104.77       98.13     10.41 o
  -5  17   5        2.73       10.98      5.79 o
  -4  17   5      693.20      721.36     27.76 o
  -3  17   5      987.91      879.68     24.10 o
  -2  17   5       77.88       55.13      7.92 o
  -1  17   5     2185.46     2068.61     40.01 o
   0  17   5       90.11       97.10     11.76 o
   1  17   5       45.79       38.54      9.16 o
   2  17   5        1.89        1.45      6.88 o
   3  17   5        0.02       -6.98      6.99 o
   4  17   5       81.80      101.96     13.80 o
   5  17   5      783.19      854.56     42.55 o
   6  17   5       18.30       29.23     14.33 o
   7  17   5       54.44       27.89     25.20 o
 -10  18   5      134.52      116.74     29.07 o
  -9  18   5      385.75      404.16     24.95 o
  -8  18   5       31.76       22.45      9.60 o
  -7  18   5      313.33      328.59     17.51 o
  -6  18   5      327.34      307.23     16.32 o
  -5  18   5       50.64       48.50      7.80 o
  -4  18   5      334.40      357.88     18.48 o
  -3  18   5       61.18       56.61      8.50 o
  -2  18   5      126.36      102.64      9.94 o
  -1  18   5      497.01      511.85     18.07 o
   0  18   5      350.13      362.04     20.16 o
   1  18   5      521.37      500.10     23.18 o
   2  18   5     1481.13     1505.13     43.61 o
   3  18   5      378.87      389.62     23.74 o
   4  18   5      196.00      172.74     16.84 o
   5  18   5      264.65      252.69     26.25 o
   6  18   5      259.71      236.73     27.18 o
 -10  19   5        6.35       -2.28     35.26 o
  -9  19   5       22.11       15.40     11.75 o
  -8  19   5      277.62      304.14     18.40 o
  -7  19   5        0.30       -4.42      6.46 o
  -6  19   5      271.75      265.77     15.70 o
  -5  19   5      212.81      217.41     14.62 o
  -4  19   5      307.01      284.50     17.53 o
  -3  19   5       10.92       -0.59      5.76 o
  -2  19   5       60.13       42.22      7.67 o
  -1  19   5      481.12      513.82     18.66 o
   0  19   5       33.12       31.16      7.85 o
   1  19   5      132.29      133.25     14.11 o
   2  19   5      124.26      119.76     13.89 o
   3  19   5       73.36       79.82     12.40 o
   4  19   5        7.17       -2.90      8.29 o
   5  19   5       12.06       -7.30     10.92 o
   6  19   5        8.93       -5.45     12.39 o
 -10  20   5        1.45      -18.88     28.57 o
  -9  20   5        2.76       -2.03     10.56 o
  -8  20   5       30.99        5.59     10.12 o
  -7  20   5       22.52       26.37      8.34 o
  -6  20   5       23.06       15.31      7.65 o
  -5  20   5       16.51        6.30      6.30 o
  -4  20   5        2.63       -5.89      6.40 o
  -3  20   5       42.86       34.71      7.65 o
  -2  20   5      289.51      236.27     17.55 o
  -1  20   5        6.22        6.69      5.95 o
   0  20   5        6.75        8.27      6.49 o
   1  20   5       44.97       36.55      9.82 o
   2  20   5      428.26      460.98     36.36 o
   3  20   5      398.82      378.86     24.21 o
   4  20   5        0.07       -7.56      8.80 o
   5  20   5      155.45      115.12     22.58 o
   6  20   5        0.32       16.75     21.26 o
 -10  21   5       16.62      -26.04     26.04 o
  -9  21   5        4.20       -3.65     19.61 o
  -8  21   5        0.00       -2.41     12.34 o
  -7  21   5       63.85       66.60     10.26 o
  -6  21   5      148.58      143.61     12.62 o
  -5  21   5       39.00       47.23      8.80 o
  -4  21   5      268.56      270.00     18.06 o
  -3  21   5      607.86      601.44     21.08 o
  -2  21   5      108.29      112.29     10.84 o
  -1  21   5       23.41       14.78      6.70 o
   0  21   5      868.23      933.49     28.90 o
   1  21   5        0.04       -7.08      7.08 o
   2  21   5      221.56      230.42     19.15 o
   3  21   5       46.70       37.31     13.80 o
   4  21   5       23.58       16.40      9.82 o
   5  21   5      161.99      160.86     22.85 o
   6  21   5      383.76      410.71     54.36 o
  -9  22   5      545.23      528.82     49.58 o
  -8  22   5      137.64      110.40     18.65 o
  -7  22   5      797.50      802.64     26.33 o
  -6  22   5      233.15      258.13     16.16 o
  -5  22   5      296.05      294.06     16.30 o
  -4  22   5        6.03        8.63     10.38 o
  -3  22   5       20.28        7.36      8.14 o
  -2  22   5       10.48        5.22      6.65 o
  -1  22   5      348.72      361.98     17.86 o
   0  22   5      161.58      162.16     14.34 o
   1  22   5      220.88      218.27     16.40 o
   2  22   5      273.70      270.16     21.62 o
   3  22   5      270.53      324.93     23.31 o
   4  22   5        9.20        5.66      9.89 o
   5  22   5       21.15       40.91     15.45 o
  -9  23   5       23.79      -19.72     25.45 o
  -8  23   5        1.45       -6.07     10.72 o
  -7  23   5      172.19      160.75     14.59 o
  -6  23   5        0.35       -4.67      6.99 o
  -5  23   5       30.54       37.33     10.55 o
  -4  23   5      239.71      234.35     21.68 o
  -3  23   5       25.91       31.06      9.38 o
  -2  23   5       31.35       31.51      8.03 o
  -1  23   5       33.97       19.97      7.63 o
   0  23   5      261.42      269.79     17.89 o
   1  23   5        2.65       -5.25      7.06 o
   2  23   5      142.47      131.90     18.50 o
   3  23   5        9.67        0.47      9.16 o
   4  23   5      128.96      154.96     18.17 o
   5  23   5       12.78        6.18     13.67 o
  -9  24   5        6.41      -12.80     25.65 o
  -8  24   5        9.00      -15.18     15.18 o
  -7  24   5        9.97        4.96      8.66 o
  -6  24   5        0.48       -2.51      7.23 o
  -5  24   5        3.52       -8.69      9.32 o
  -4  24   5      161.87      187.01     16.31 o
  -3  24   5        0.42       -3.54      8.23 o
  -2  24   5       17.78       14.88      7.14 o
  -1  24   5       22.18       15.31      8.16 o
   0  24   5        1.96        7.39      7.36 o
   1  24   5        5.23        6.19      8.21 o
   2  24   5      274.92      310.75     20.30 o
   3  24   5      152.35      163.87     18.17 o
   4  24   5      160.18      160.44     19.48 o
   5  24   5       24.97        8.60     21.28 o
  -8  25   5       10.48       -9.58     25.04 o
  -7  25   5      100.23       71.74     11.77 o
  -6  25   5       93.74       74.87     10.85 o
  -5  25   5        4.70       -3.90      8.91 o
  -4  25   5      488.56      511.54     24.22 o
  -3  25   5      672.26      676.48     26.65 o
  -2  25   5       23.85       24.15      8.65 o
  -1  25   5      303.61      339.03     20.89 o
   0  25   5       48.21       46.36     10.03 o
   1  25   5      124.71      112.99     13.21 o
   2  25   5       26.81       26.16     12.03 o
   3  25   5       16.51       24.21     16.65 o
   4  25   5       77.54       71.65     15.01 o
  -8  26   5      610.72      572.13     50.36 o
  -7  26   5       33.25       47.21     11.10 o
  -6  26   5      296.18      282.97     30.43 o
  -5  26   5      278.33      291.52     20.88 o
  -4  26   5       22.25       15.47     10.95 o
  -3  26   5        3.36        4.29     11.16 o
  -2  26   5      103.18       98.83     18.29 o
  -1  26   5        2.17        3.89     10.63 o
   0  26   5       55.02       59.94     11.12 o
   1  26   5      122.97      115.49     13.78 o
   2  26   5      276.42      271.75     19.63 o
   3  26   5      107.27      145.02     18.10 o
   4  26   5        2.29        8.72     14.49 o
  -8  27   5       28.79      -31.84     44.17 o
  -7  27   5        2.04      -12.39     12.78 o
  -6  27   5        2.73        5.87     11.08 o
  -5  27   5       46.54       29.69     12.14 o
  -4  27   5       11.92        7.30      9.70 o
  -3  27   5       96.75      105.19     18.84 o
  -2  27   5       59.67       44.33     10.13 o
  -1  27   5       65.71       38.20     18.07 o
   0  27   5       15.43       18.66      9.38 o
   1  27   5        2.83       16.03     10.18 o
   2  27   5       26.46       36.34     10.91 o
   3  27   5      114.18      108.81     14.69 o
   4  27   5       40.49       62.63     19.07 o
  -7  28   5      120.06      111.52     30.30 o
  -6  28   5       27.46       38.05     15.38 o
  -5  28   5        2.46       -9.49      9.49 o
  -4  28   5       91.83      122.72     15.33 o
  -3  28   5       32.55       29.38     10.46 o
  -2  28   5        8.92        9.81     12.17 o
  -1  28   5       20.73       23.86     11.18 o
   0  28   5       95.19       92.84     14.16 o
   1  28   5       46.28       60.37     16.05 o
   2  28   5        5.77       20.93     10.48 o
   3  28   5      130.90      177.69     21.22 o
  -7  29   5        8.54       20.78     43.92 o
  -6  29   5      249.50      262.39     26.77 o
  -5  29   5       57.91       46.70     15.49 o
  -4  29   5      408.13      438.86     26.02 o
  -3  29   5      153.82      122.84     15.57 o
  -2  29   5      362.17      351.31     22.68 o
  -1  29   5       23.96       25.81     11.00 o
   0  29   5        8.96       18.48     13.35 o
   1  29   5        5.75       19.20     10.03 o
   2  29   5        2.69       22.80     10.52 o
   3  29   5       54.07       55.98     15.06 o
  -6  30   5       50.58       42.78     17.85 o
  -5  30   5      142.12      160.40     25.06 o
  -4  30   5      127.63      136.19     16.98 o
  -3  30   5      113.05      123.86     15.79 o
  -2  30   5       52.72       44.95     13.25 o
  -1  30   5       50.17       70.20     20.44 o
   0  30   5      164.27      191.53     30.56 o
   1  30   5       50.74       58.59     12.87 o
   2  30   5        0.89       20.07     12.97 o
  -5  31   5        0.55      -11.23     14.13 o
  -4  31   5      306.45      267.24     28.11 o
  -3  31   5       75.80       80.24     17.73 o
  -2  31   5        0.29       13.59     18.34 o
  -1  31   5       15.97       19.75     16.31 o
   0  31   5       16.06       33.04     11.89 o
   1  31   5        0.04       17.82     19.58 o
  -4  32   5      345.98      371.06     53.21 o
  -3  32   5      379.72      394.35     40.64 o
  -2  32   5       28.58       53.32     18.68 o
  -1  32   5        3.51       28.51     20.08 o
   0  32   5      114.22      132.37     25.53 o
  -3  33   5        3.41       11.96     37.25 o
  -2  33   5      280.52      308.98     48.45 o
 -12   0   6       42.32       20.15     36.01 o
 -11   0   6        0.34       12.24     16.18 o
 -10   0   6        0.08        4.68     18.87 o
  -9   0   6     1614.54     1439.66     43.32 o
  -8   0   6       12.67       -0.97      8.47 o
  -7   0   6      690.90      642.47     36.28 o
  -6   0   6     3039.50     2968.27     54.09 o
  -5   0   6     2704.13     2627.57     41.50 o
  -4   0   6     5138.56     5061.45     81.27 o
  -3   0   6      249.67      216.52     16.94 o
  -2   0   6     4516.36     4599.67     67.56 o
  -1   0   6        8.54       12.05      4.84 o
   0   0   6       90.51       83.46     13.16 o
   1   0   6      102.88      111.49     12.49 o
   2   0   6      369.09      395.18     24.07 o
   3   0   6      484.52      527.12     41.55 o
   4   0   6     1284.08     1290.45     71.25 o
   5   0   6       44.72       39.25     19.87 o
   6   0   6      118.15      115.77     30.70 o
   7   0   6      218.72      245.76     43.22 o
 -12   1   6      112.39       78.11     42.81 o
 -11   1   6      271.94      271.51     17.26 o
 -10   1   6       60.30       64.90      9.99 o
  -9   1   6      533.69      528.26     27.15 o
  -8   1   6       50.65       43.04      6.30 o
  -7   1   6       45.78       46.19      5.64 o
  -6   1   6      251.28      248.17      9.54 o
  -5   1   6        0.62       -2.54      2.54 o
  -4   1   6      263.80      268.08      6.81 o
  -3   1   6     3618.48     3687.26     39.59 o
  -2   1   6       50.34       63.44      4.48 o
  -1   1   6        9.54        8.16      3.15 o
   0   1   6      175.06      193.73      8.33 o
   1   1   6      844.49      883.37     20.68 o
   2   1   6       34.18       28.17     10.56 o
   3   1   6       70.89       81.53     11.39 o
   4   1   6       19.54       20.35     10.84 o
   5   1   6       53.63       34.30     13.91 o
   6   1   6      184.80      224.65     27.55 o
   7   1   6       50.30       51.32     18.24 o
 -12   2   6        2.93      -34.56     34.56 o
 -11   2   6        0.00       -3.25      9.11 o
 -10   2   6       31.40       41.59      9.25 o
  -9   2   6        4.13        3.84      5.86 o
  -8   2   6       42.55       46.38      6.85 o
  -7   2   6      386.71      390.25     11.21 o
  -6   2   6      251.47      244.65      8.57 o
  -5   2   6        7.77        3.20      4.18 o
  -4   2   6        8.31        5.56      2.59 o
  -3   2   6      540.88      529.67     14.77 o
  -2   2   6       82.41       76.08      5.76 o
  -1   2   6       85.98       96.39      6.02 o
   0   2   6       74.46       70.73      5.48 o
   1   2   6        4.80        2.46      3.92 o
   2   2   6       31.80       30.23      6.60 o
   3   2   6       38.04       49.39     14.04 o
   4   2   6       33.74       13.21     14.48 o
   5   2   6      125.77      117.05     19.68 o
   6   2   6        5.14        6.55     12.92 o
   7   2   6       10.51      -10.85     14.18 o
 -12   3   6      602.08      703.65     78.55 o
 -11   3   6       81.63       72.61     21.34 o
 -10   3   6      143.69      109.82     13.04 o
  -9   3   6      115.81      103.66      9.78 o
  -8   3   6      291.43      286.35     12.89 o
  -7   3   6      463.47      469.55     12.85 o
  -6   3   6      270.64      267.92      8.82 o
  -5   3   6        5.05        6.17      2.96 o
  -4   3   6        0.18       -0.50      2.03 o
  -3   3   6      568.73      579.68     11.46 o
  -2   3   6      496.91      450.24     11.15 o
  -1   3   6      165.15      185.90      8.18 o
   0   3   6      235.16      222.84      8.98 o
   1   3   6       45.28       38.77      6.40 o
   2   3   6      151.83      161.64     14.09 o
   3   3   6       10.55        2.29      6.67 o
   4   3   6        1.59        5.66      9.97 o
   5   3   6      245.00      240.35     26.14 o
   6   3   6       44.36       25.53     22.28 o
   7   3   6       65.19       59.80     19.55 o
 -12   4   6       56.41       33.31     42.01 o
 -11   4   6      255.38      267.94     20.42 o
 -10   4   6       67.30       52.80     10.22 o
  -9   4   6      405.75      449.93     17.63 o
  -8   4   6      290.54      290.32     13.46 o
  -7   4   6      390.15      376.39     16.18 o
  -6   4   6      325.10      329.86      9.81 o
  -5   4   6     7787.13     7621.13     77.59 o
  -4   4   6     2076.39     2017.13     24.64 o
  -3   4   6     1659.12     1712.57     22.73 o
  -2   4   6       43.38       46.13      3.97 o
  -1   4   6      287.40      296.36      9.51 o
   0   4   6       35.25       33.60      4.42 o
   1   4   6     1779.38     1776.63     37.46 o
   2   4   6        3.19       14.61      8.02 o
   3   4   6     1296.41     1303.90     38.63 o
   4   4   6       29.66       28.91      9.19 o
   5   4   6      255.26      197.93     23.77 o
   6   4   6      234.49      198.81     25.63 o
   7   4   6        0.16       -1.09     15.01 o
 -12   5   6       72.46       87.12     51.13 o
 -11   5   6      307.69      352.28     22.85 o
 -10   5   6      253.24      244.87     15.51 o
  -9   5   6       29.98       23.31      9.00 o
  -8   5   6       46.01       49.38      6.53 o
  -7   5   6        4.43        0.59      3.85 o
  -6   5   6       43.64       50.65      5.26 o
  -5   5   6      220.49      233.88      8.52 o
  -4   5   6       64.79       75.54      5.09 o
  -3   5   6      121.01      110.65      6.52 o
  -2   5   6       89.49       94.23      5.15 o
  -1   5   6       81.73       79.51      5.76 o
   0   5   6      115.10      104.91      6.55 o
   1   5   6       31.95       45.56      6.86 o
   2   5   6     1045.70      956.18     54.37 o
   3   5   6       41.72       26.32      9.54 o
   4   5   6        2.30       -6.98      6.98 o
   5   5   6      120.15      124.66     20.19 o
   6   5   6       80.65       55.81     17.20 o
   7   5   6        7.14      -13.45     13.95 o
 -12   6   6        0.02      -46.10     46.10 o
 -11   6   6       25.77       17.00     11.80 o
 -10   6   6        7.66       -6.66      6.84 o
  -9   6   6        4.49        0.62      5.45 o
  -8   6   6      350.18      368.20     13.79 o
  -7   6   6      273.45      252.66     11.03 o
  -6   6   6      842.49      817.02     16.95 o
  -5   6   6       16.03        4.51      3.94 o
  -4   6   6        4.49       -0.16      2.51 o
  -3   6   6      303.85      332.10     12.45 o
  -2   6   6      249.25      238.43     10.80 o
  -1   6   6      150.13      159.96      8.26 o
   0   6   6        2.39       -0.93      4.12 o
   1   6   6       95.49       91.31      8.94 o
   2   6   6      268.71      247.00     17.13 o
   3   6   6       21.37       17.17      7.98 o
   4   6   6       60.62       30.90      9.34 o
   5   6   6      113.70       88.96     17.63 o
   6   6   6        3.30        9.46     13.42 o
   7   6   6      194.51      188.32     26.85 o
 -12   7   6      123.12      122.76     57.51 o
 -11   7   6       31.08       23.91     20.00 o
 -10   7   6       51.33       46.26     14.15 o
  -9   7   6      356.41      336.50     14.61 o
  -8   7   6      145.62      147.36      9.63 o
  -7   7   6      125.33      135.14     10.09 o
  -6   7   6       28.49       23.68      4.75 o
  -5   7   6      189.42      194.93      9.14 o
  -4   7   6      158.45      158.63      9.73 o
  -3   7   6      487.25      474.28     12.10 o
  -2   7   6     1307.73     1351.65     24.26 o
  -1   7   6      481.01      431.68     16.52 o
   0   7   6      728.47      744.42     19.95 o
   1   7   6        0.94        2.50      4.74 o
   2   7   6       16.95       14.03      6.83 o
   3   7   6        0.30        1.46      6.70 o
   4   7   6      340.18      316.38     25.44 o
   5   7   6      192.88      160.45     33.89 o
   6   7   6       36.45       48.46     16.49 o
   7   7   6      145.30      135.00     23.72 o
 -12   8   6      797.14      946.04     98.81 o
 -11   8   6      217.38      220.01     19.57 o
 -10   8   6       93.04       99.47     10.99 o
  -9   8   6        0.89        0.60      5.45 o
  -8   8   6       73.91       80.29      7.81 o
  -7   8   6      455.40      447.57     13.58 o
  -6   8   6     4291.41     4113.86     63.50 o
  -5   8   6      452.88      437.42     14.45 o
  -4   8   6     1821.18     1762.20     29.32 o
  -3   8   6      692.52      653.48     17.98 o
  -2   8   6      648.89      655.61     25.88 o
  -1   8   6        7.77        5.56      5.25 o
   0   8   6      547.39      563.72     20.32 o
   1   8   6      144.27      139.86     10.73 o
   2   8   6      738.52      774.41     23.65 o
   3   8   6      558.83      572.03     28.19 o
   4   8   6     1377.11     1459.32     43.70 o
   5   8   6       33.73       33.37     11.15 o
   6   8   6      521.35      548.19     41.34 o
   7   8   6      229.43      211.30     29.24 o
 -12   9   6       55.81      -16.56     49.68 o
 -11   9   6      208.62      183.79     34.45 o
 -10   9   6       25.26       31.76     13.53 o
  -9   9   6        4.58        2.02      5.55 o
  -8   9   6       22.16       10.80      5.34 o
  -7   9   6      154.95      137.26     10.05 o
  -6   9   6        0.24        3.27      4.66 o
  -5   9   6      418.00      410.72     14.20 o
  -4   9   6       68.53       74.04      6.36 o
  -3   9   6      166.87      197.86      9.11 o
  -2   9   6       13.92        2.32      4.00 o
  -1   9   6       54.16       60.61      7.99 o
   0   9   6      419.10      459.94     20.26 o
   1   9   6        8.55        4.83      8.86 o
   2   9   6      592.95      614.51     21.12 o
   3   9   6      130.49      119.00     21.37 o
   4   9   6       22.65       22.22     12.82 o
   5   9   6        0.16        7.18      9.05 o
   6   9   6      147.63      129.57     22.58 o
   7   9   6       58.62       43.25     18.68 o
 -11  10   6       23.41       15.59     11.24 o
 -10  10   6       11.34        2.19      7.24 o
  -9  10   6       46.08       50.07      7.60 o
  -8  10   6       70.63       59.16      7.30 o
  -7  10   6      583.41      532.04     18.57 o
  -6  10   6        1.08       -2.26      4.59 o
  -5  10   6       99.95       70.68      8.50 o
  -4  10   6        0.25       -0.24      4.58 o
  -3  10   6      345.79      325.86     15.29 o
  -2  10   6      111.31      119.61      6.99 o
  -1  10   6      336.47      336.22     16.55 o
   0  10   6      283.45      285.59     18.25 o
   1  10   6      464.59      491.20     21.49 o
   2  10   6       45.17       48.31     13.64 o
   3  10   6        4.01        5.53      7.05 o
   4  10   6      138.17      109.89     15.75 o
   5  10   6      210.57      272.13     23.55 o
   6  10   6        7.97       -1.50     13.75 o
   7  10   6      161.98      139.03     24.46 o
 -11  11   6       10.22        1.76     15.02 o
 -10  11   6       59.06       29.14     11.74 o
  -9  11   6      671.78      706.79     23.03 o
  -8  11   6       90.84       90.70      9.42 o
  -7  11   6      375.92      393.35     16.67 o
  -6  11   6      352.07      318.76     14.47 o
  -5  11   6      555.54      485.59     16.01 o
  -4  11   6        3.38       -1.70      3.56 o
  -3  11   6      312.75      256.64     13.80 o
  -2  11   6      220.44      226.23     11.38 o
  -1  11   6     1520.15     1523.81     28.31 o
   0  11   6     2113.49     2204.22     40.87 o
   1  11   6      790.35      822.42     29.54 o
   2  11   6       99.31       87.87     19.84 o
   3  11   6       14.59       14.44      9.81 o
   4  11   6        1.28       -2.18     11.93 o
   5  11   6       11.20       11.97      9.92 o
   6  11   6        3.06        0.82     13.82 o
 -11  12   6        9.85      -10.33     18.15 o
 -10  12   6      334.74      337.73     19.46 o
  -9  12   6      253.54      283.32     17.27 o
  -8  12   6      855.29      846.03     23.04 o
  -7  12   6       66.31       76.46     10.60 o
  -6  12   6      649.36      647.55     24.40 o
  -5  12   6      138.38      130.75      9.76 o
  -4  12   6      281.50      265.13     11.47 o
  -3  12   6      136.26      143.53     10.94 o
  -2  12   6      139.16      181.92     11.95 o
  -1  12   6     1074.06     1158.27     27.44 o
   0  12   6       34.55       35.77      8.43 o
   1  12   6      211.33      229.62     17.39 o
   2  12   6      392.08      370.33     22.17 o
   3  12   6      600.94      574.08     32.02 o
   4  12   6      419.77      400.34     31.10 o
   5  12   6     1444.99     1484.51     58.09 o
   6  12   6     1201.98     1246.94     82.97 o
 -11  13   6        0.61      -16.79     16.79 o
 -10  13   6       26.43       17.10     13.14 o
  -9  13   6      256.37      232.01     21.60 o
  -8  13   6      387.37      364.10     16.84 o
  -7  13   6       26.26       16.95      6.79 o
  -6  13   6       29.11       25.95      6.39 o
  -5  13   6       27.21       35.51      6.45 o
  -4  13   6       49.88       41.63      7.47 o
  -3  13   6       19.11       12.11      5.90 o
  -2  13   6     1599.27     1648.85     34.51 o
  -1  13   6      233.29      201.60     12.62 o
   0  13   6      591.86      598.92     24.44 o
   1  13   6      104.19      103.98     26.80 o
   2  13   6        9.86        3.05      6.74 o
   3  13   6        1.69       -5.83      8.00 o
   4  13   6       70.74       77.00     15.81 o
   5  13   6      408.82      382.70     31.83 o
   6  13   6       81.21       33.50     22.65 o
 -11  14   6        0.01      -16.67     16.67 o
 -10  14   6       14.69       -5.53      8.82 o
  -9  14   6      313.71      317.14     16.91 o
  -8  14   6        6.75        8.97      8.60 o
  -7  14   6        8.63        0.72      5.90 o
  -6  14   6       26.31       16.25      6.01 o
  -5  14   6        0.01        5.99      5.14 o
  -4  14   6       49.92       31.66      7.39 o
  -3  14   6      544.41      453.98     20.99 o
  -2  14   6      880.75      884.44     23.98 o
  -1  14   6       35.06       33.32      7.44 o
   0  14   6       24.66       27.27      8.02 o
   1  14   6      196.87      225.19     17.48 o
   2  14   6       38.01       44.37      9.72 o
   3  14   6       47.84       60.05     14.24 o
   4  14   6      342.11      355.16     34.27 o
   5  14   6      282.64      258.78     27.63 o
   6  14   6        3.86       20.43     20.45 o
 -11  15   6       20.69      -28.50     28.50 o
 -10  15   6      217.98      224.86     17.25 o
  -9  15   6      540.18      544.93     20.93 o
  -8  15   6      243.48      232.57     15.87 o
  -7  15   6        0.50        0.95      6.68 o
  -6  15   6        4.92       -0.84      9.43 o
  -5  15   6       51.29       45.04      7.39 o
  -4  15   6        2.37        0.03      5.53 o
  -3  15   6      238.73      218.79     13.57 o
  -2  15   6       30.19       17.58      6.53 o
  -1  15   6      367.93      380.64     17.91 o
   0  15   6      497.78      486.35     22.61 o
   1  15   6      278.71      251.52     19.40 o
   2  15   6      152.10      124.96     14.25 o
   3  15   6       66.42       77.77     15.73 o
   4  15   6       38.01       25.64     12.84 o
   5  15   6       91.10       76.90     17.75 o
   6  15   6       24.14       15.36     22.11 o
 -11  16   6       55.66        1.86     32.73 o
 -10  16   6       92.17       58.11     14.31 o
  -9  16   6      200.51      207.32     15.62 o
  -8  16   6       33.51       28.88      9.18 o
  -7  16   6      271.44      297.75     16.39 o
  -6  16   6      609.60      624.21     20.86 o
  -5  16   6      119.19      125.55     10.42 o
  -4  16   6       81.45       95.66     11.51 o
  -3  16   6       40.49       39.71      7.80 o
  -2  16   6      285.56      271.12     15.07 o
  -1  16   6      121.25      134.14     11.30 o
   0  16   6       27.94       30.41      9.45 o
   1  16   6      556.31      584.28     25.77 o
   2  16   6       11.40       -0.24      7.26 o
   3  16   6      178.50      173.47     17.46 o
   4  16   6      919.87      927.99     44.59 o
   5  16   6      316.50      281.38     28.86 o
   6  16   6      603.04      515.60     61.56 o
 -10  17   6        6.75       -8.89     20.15 o
  -9  17   6       82.86       94.93     11.04 o
  -8  17   6       12.73        9.70      7.76 o
  -7  17   6       64.66       75.62      9.69 o
  -6  17   6        0.14       -6.81      6.81 o
  -5  17   6        0.45       -3.09      5.43 o
  -4  17   6       30.75       19.84      9.41 o
  -3  17   6      112.90      100.43     10.53 o
  -2  17   6        0.47       -0.81      5.72 o
  -1  17   6        0.04       -5.30      5.30 o
   0  17   6      342.77      325.63     21.53 o
   1  17   6        4.91       10.05      7.82 o
   2  17   6      131.07      121.46     14.66 o
   3  17   6       21.24       18.43      9.47 o
   4  17   6       34.48       20.78     12.98 o
   5  17   6       74.00       97.17     19.91 o
   6  17   6       48.58       53.62     25.54 o
 -10  18   6       33.13       10.75     30.39 o
  -9  18   6        6.34        3.73     10.83 o
  -8  18   6      116.08      121.43     12.86 o
  -7  18   6        2.83       -5.12      6.97 o
  -6  18   6       66.84       85.74     11.95 o
  -5  18   6       14.09       14.22      8.41 o
  -4  18   6       11.92        6.58      7.29 o
  -3  18   6       24.03       24.15      7.38 o
  -2  18   6        6.55        3.59      6.04 o
  -1  18   6       62.48       39.58      8.65 o
   0  18   6        8.67       10.81      6.96 o
   1  18   6        0.07       -1.02      7.55 o
   2  18   6       36.50       14.95      8.96 o
   3  18   6       20.76       35.03     11.10 o
   4  18   6      106.79       99.83     20.59 o
   5  18   6       31.39       39.96     22.26 o
 -10  19   6      100.96       87.59     33.80 o
  -9  19   6        5.82        8.59     11.64 o
  -8  19   6      230.22      216.94     17.47 o
  -7  19   6        3.80       -1.25      8.47 o
  -6  19   6       24.07       18.09      8.74 o
  -5  19   6      107.61       94.06     14.21 o
  -4  19   6       10.63        2.59      8.26 o
  -3  19   6       12.42       -5.84      9.79 o
  -2  19   6      417.04      396.65     19.02 o
  -1  19   6       35.05       27.51      9.11 o
   0  19   6      150.32      153.10     14.05 o
   1  19   6       78.25      102.29     14.12 o
   2  19   6      474.17      472.74     27.70 o
   3  19   6      404.93      402.27     26.39 o
   4  19   6       84.30       86.72     18.37 o
   5  19   6       15.81       13.77     21.97 o
 -10  20   6       25.96      -11.01     28.48 o
  -9  20   6      206.85      184.19     19.20 o
  -8  20   6       31.64       32.08     11.45 o
  -7  20   6      525.46      535.03     22.02 o
  -6  20   6      427.89      412.07     19.71 o
  -5  20   6       93.17      121.15     14.13 o
  -4  20   6      914.27      901.95     36.06 o
  -3  20   6      236.81      245.52     15.87 o
  -2  20   6      108.44      112.99     11.54 o
  -1  20   6       27.68       30.24      8.50 o
   0  20   6       10.62        6.64      7.58 o
   1  20   6       39.65       22.77      9.49 o
   2  20   6      232.52      258.40     21.24 o
   3  20   6       89.63       72.97     13.45 o
   4  20   6      137.33      142.39     25.74 o
   5  20   6      210.70      135.71     35.62 o
  -9  21   6      129.90      179.56     35.58 o
  -8  21   6       24.34        3.59      9.53 o
  -7  21   6        3.83        4.23      7.99 o
  -6  21   6       25.39       28.09      8.28 o
  -5  21   6      100.61       95.84     13.57 o
  -4  21   6        5.55        6.73     11.22 o
  -3  21   6       28.16       42.41      8.93 o
  -2  21   6        6.23       -0.78      8.05 o
  -1  21   6      276.33      253.86     17.77 o
   0  21   6       58.68       47.81     10.23 o
   1  21   6       62.85       56.38     10.54 o
   2  21   6        2.02        8.85      9.53 o
   3  21   6       11.75       13.38     10.22 o
   4  21   6        4.48       -2.10     12.50 o
   5  21   6        7.03       12.65     21.97 o
  -9  22   6        0.41      -23.00     23.00 o
  -8  22   6        0.66       -9.38     10.00 o
  -7  22   6      175.81      176.97     15.21 o
  -6  22   6        8.23       17.22      7.92 o
  -5  22   6       23.60       29.17     10.27 o
  -4  22   6       17.56       19.07      9.56 o
  -3  22   6        4.40        8.99      7.15 o
  -2  22   6        9.88       -4.91      7.35 o
  -1  22   6        1.02        4.21      7.49 o
   0  22   6       52.20       54.40     10.47 o
   1  22   6      105.93      104.36     15.06 o
   2  22   6       10.47        7.44      9.56 o
   3  22   6      104.11      114.59     17.77 o
   4  22   6      122.66      111.09     31.80 o
  -9  23   6      118.60       30.92     49.56 o
  -8  23   6       32.39       17.79     10.85 o
  -7  23   6      122.02      142.04     16.24 o
  -6  23   6       11.86       16.39     10.15 o
  -5  23   6       63.36       58.39     12.15 o
  -4  23   6      327.23      329.67     21.30 o
  -3  23   6      161.74      164.53     14.08 o
  -2  23   6       15.56       22.19      8.48 o
  -1  23   6      109.69       87.90     12.57 o
   0  23   6       24.47       21.81      9.17 o
   1  23   6      298.36      313.48     22.88 o
   2  23   6      182.07      141.42     17.38 o
   3  23   6       18.57        9.82     10.79 o
   4  23   6        6.67       11.24     21.45 o
  -8  24   6       14.11      -14.45     14.45 o
  -7  24   6      564.93      555.71     24.21 o
  -6  24   6      327.38      303.90     22.14 o
  -5  24   6      264.71      276.27     21.13 o
  -4  24   6      469.68      457.53     24.80 o
  -3  24   6      650.10      711.84     25.28 o
  -2  24   6      137.36      128.54     12.82 o
  -1  24   6        5.69        6.99      8.28 o
   0  24   6        3.32        0.60      7.85 o
   1  24   6        8.71       12.36      9.06 o
   2  24   6       33.33       46.95     14.06 o
   3  24   6      133.75      112.20     17.09 o
   4  24   6      138.06      100.63     31.66 o
  -8  25   6       65.69       39.01     28.42 o
  -7  25   6       39.60       24.36     16.85 o
  -6  25   6       19.16        9.53     12.31 o
  -5  25   6      149.32      135.95     15.93 o
  -4  25   6       10.33        2.68     10.29 o
  -3  25   6       15.58        6.01      8.88 o
  -2  25   6      111.61      102.57     14.64 o
  -1  25   6      245.54      255.24     19.29 o
   0  25   6       13.15        9.91      9.28 o
   1  25   6      129.71      168.88     25.98 o
   2  25   6      132.33      133.09     15.83 o
   3  25   6       50.19       40.43     16.76 o
  -8  26   6       12.68      -39.82     41.93 o
  -7  26   6       59.93       16.63     16.60 o
  -6  26   6      109.77      119.70     16.43 o
  -5  26   6       24.57       26.87     14.24 o
  -4  26   6      197.45      231.04     25.64 o
  -3  26   6       43.11       61.04     12.18 o
  -2  26   6        9.04        6.62      9.00 o
  -1  26   6       20.89       23.42      9.96 o
   0  26   6       13.47       22.94     10.07 o
   1  26   6        2.40       10.24      9.78 o
   2  26   6       24.12       16.65     10.37 o
   3  26   6        2.97       10.01     12.94 o
  -7  27   6       23.66        2.96     24.10 o
  -6  27   6       38.19        5.57     14.74 o
  -5  27   6       88.56       97.56     15.59 o
  -4  27   6       31.13        2.54     21.14 o
  -3  27   6       12.45       11.44     12.81 o
  -2  27   6      186.55      187.57     17.60 o
  -1  27   6        2.76       -2.35      9.25 o
   0  27   6      238.65      277.49     20.85 o
   1  27   6       30.33       50.13     11.90 o
   2  27   6      251.82      245.53     24.02 o
  -7  28   6       76.21       59.96     22.12 o
  -6  28   6      320.36      353.03     51.96 o
  -5  28   6      369.15      372.64     29.82 o
  -4  28   6     1276.57     1429.60     43.19 o
  -3  28   6      259.84      301.30     23.67 o
  -2  28   6        0.68       -3.17      9.05 o
  -1  28   6        4.97       11.20     10.03 o
   0  28   6        0.90       15.86     11.57 o
   1  28   6       70.27       67.40     15.42 o
   2  28   6      281.36      254.08     25.01 o
  -6  29   6        4.18       -4.28     15.54 o
  -5  29   6       12.96        1.69     16.40 o
  -4  29   6      197.53      202.18     52.97 o
  -3  29   6       11.57       14.41     12.99 o
  -2  29   6       78.29       58.27     24.01 o
  -1  29   6       45.04       62.72     13.33 o
   0  29   6        1.75       -2.06     12.50 o
   1  29   6        7.17       35.90     13.68 o
  -5  30   6      138.11      178.01     23.44 o
  -4  30   6       46.38       32.59     34.62 o
  -3  30   6      232.44      266.32     30.91 o
  -2  30   6       68.73       74.03     20.46 o
  -1  30   6      236.12      240.86     38.17 o
   0  30   6       23.44       29.80     14.51 o
  -4  31   6       13.34       28.02     23.10 o
  -3  31   6      659.36      783.90     47.37 o
  -2  31   6        0.09       35.16     18.07 o
  -1  31   6      322.26      345.74     35.57 o
 -11   1   7       92.17      102.90     13.77 o
 -10   1   7      146.83      140.67     13.18 o
  -9   1   7       68.35       59.58      8.59 o
  -8   1   7      298.33      289.38     12.88 o
  -7   1   7       40.70       44.05      5.50 o
  -6   1   7      608.85      574.53     13.35 o
  -5   1   7      124.91      128.59      5.76 o
  -4   1   7       70.03       71.43      5.14 o
  -3   1   7       98.97      103.29      7.63 o
  -2   1   7      712.86      720.91     13.12 o
  -1   1   7        2.58        2.69      3.50 o
   0   1   7      585.70      605.85     14.51 o
   1   1   7      366.92      365.39     16.82 o
   2   1   7      558.16      541.51     23.79 o
   3   1   7      369.72      342.37     29.04 o
   4   1   7      154.79      122.83     41.63 o
   5   1   7       23.06       21.61     15.39 o
   6   1   7        2.00      -12.53     13.90 o
 -12   2   7      173.12      157.88     51.50 o
 -11   2   7        5.17        5.35     10.57 o
 -10   2   7       95.27       86.24     11.31 o
  -9   2   7      454.80      469.08     20.21 o
  -8   2   7       15.99       15.96      5.65 o
  -7   2   7      199.00      184.68      9.68 o
  -6   2   7      602.38      610.89     13.85 o
  -5   2   7      425.19      413.63      9.60 o
  -4   2   7     1571.26     1549.96     24.48 o
  -3   2   7     2592.64     2562.62     30.54 o
  -2   2   7      455.66      453.26     10.84 o
  -1   2   7      596.16      591.54     14.10 o
   0   2   7     1185.93     1197.70     23.53 o
   1   2   7      608.97      614.32     23.89 o
   2   2   7       11.87        8.50      7.42 o
   3   2   7       13.66        3.90      8.75 o
   4   2   7      126.58      104.47     19.13 o
   5   2   7       30.09       22.94     14.73 o
   6   2   7      255.57      225.29     29.03 o
 -12   3   7      512.68      597.88     55.38 o
 -11   3   7      280.35      301.79     26.42 o
 -10   3   7       73.25       80.10     12.90 o
  -9   3   7      242.08      227.63     16.66 o
  -8   3   7       77.12       89.68      8.34 o
  -7   3   7       78.34       68.55      6.61 o
  -6   3   7       78.11       87.01      6.03 o
  -5   3   7       15.68       16.78      3.25 o
  -4   3   7        9.35        1.02      3.98 o
  -3   3   7       30.60       30.03      4.05 o
  -2   3   7      143.91      125.99      6.47 o
  -1   3   7       15.50       12.18      3.98 o
   0   3   7      608.51      603.56     17.56 o
   1   3   7       56.23       75.96      8.91 o
   2   3   7      490.98      487.10     23.28 o
   3   3   7      641.57      656.65     45.53 o
   4   3   7       49.16       72.23     16.67 o
   5   3   7       15.36       12.08     13.63 o
   6   3   7        9.00        2.48     15.04 o
 -12   4   7       13.73      -55.90     67.47 o
 -11   4   7       10.96        8.35     17.40 o
 -10   4   7        9.91       11.87     14.97 o
  -9   4   7       48.20       49.83      7.85 o
  -8   4   7      145.97      154.85     11.84 o
  -7   4   7      240.15      246.49     16.90 o
  -6   4   7      516.79      498.53     12.20 o
  -5   4   7      367.46      372.65      9.76 o
  -4   4   7       16.85       11.04      5.19 o
  -3   4   7        0.02       -0.09      4.04 o
  -2   4   7      455.87      468.47     11.03 o
  -1   4   7      338.71      308.41     10.86 o
   0   4   7      892.65      881.80     21.71 o
   1   4   7      659.79      632.88     25.21 o
   2   4   7       35.43       21.23      9.15 o
   3   4   7      159.15      149.93     16.18 o
   4   4   7        1.80       -0.76     11.12 o
   5   4   7       36.87       56.20     16.92 o
   6   4   7        9.46        2.95     14.76 o
 -12   5   7      281.46      323.07     46.14 o
 -11   5   7      128.50      124.84     15.83 o
 -10   5   7        3.42       13.28      7.41 o
  -9   5   7       79.56       82.58      9.16 o
  -8   5   7      466.04      441.21     20.92 o
  -7   5   7        2.06        4.69      3.86 o
  -6   5   7     3360.31     3278.09     43.78 o
  -5   5   7       20.75       20.50      3.60 o
  -4   5   7       90.12       86.44      7.75 o
  -3   5   7       84.52       90.27      7.71 o
  -2   5   7      466.44      460.93     12.83 o
  -1   5   7       61.74       55.85      6.29 o
   0   5   7     2342.05     2354.75     47.24 o
   1   5   7       27.18       23.55      8.16 o
   2   5   7      257.05      218.99     17.64 o
   3   5   7      148.74      166.76     16.84 o
   4   5   7       63.13       67.55     12.97 o
   5   5   7        0.37       -8.84     12.54 o
   6   5   7       73.97      102.47     26.21 o
 -12   6   7      888.65     1136.62    133.56 o
 -11   6   7       73.39       86.44     12.97 o
 -10   6   7      368.95      364.34     23.31 o
  -9   6   7        7.54        4.88      6.25 o
  -8   6   7       80.16       74.15      7.94 o
  -7   6   7       41.13       50.87      5.76 o
  -6   6   7      688.91      652.25     15.87 o
  -5   6   7       72.35       59.66      5.22 o
  -4   6   7      333.48      325.08     13.46 o
  -3   6   7      307.36      288.57     12.91 o
  -2   6   7      942.52      884.52     23.39 o
  -1   6   7      284.17      272.23     11.74 o
   0   6   7      352.95      365.30     19.14 o
   1   6   7      723.81      746.45     23.62 o
   2   6   7        1.27       -1.62      7.11 o
   3   6   7       10.50       17.56      8.99 o
   4   6   7      157.49      133.99     16.33 o
   5   6   7      127.53      119.11     37.72 o
   6   6   7      195.59      176.68     26.36 o
 -11   7   7        0.19      -21.53     34.93 o
 -10   7   7      191.43      207.48     14.77 o
  -9   7   7      217.63      224.94     13.53 o
  -8   7   7       82.48       85.54      7.87 o
  -7   7   7        4.15        3.66      4.07 o
  -6   7   7       18.80       17.15      4.24 o
  -5   7   7      929.30      940.95     18.50 o
  -4   7   7      391.76      389.96      9.31 o
  -3   7   7      392.33      373.90     15.16 o
  -2   7   7      199.11      201.63     12.30 o
  -1   7   7        6.08        3.05      5.21 o
   0   7   7      757.81      817.69     48.07 o
   1   7   7      901.16      901.08     45.77 o
   2   7   7        6.27       -0.76      8.40 o
   3   7   7       75.75       56.77     11.56 o
   4   7   7        1.40        7.89     11.33 o
   5   7   7        3.74        7.99     13.90 o
   6   7   7        0.70       10.40     20.64 o
 -11   8   7      129.55       69.86     51.57 o
 -10   8   7       14.55       24.35      8.40 o
  -9   8   7      127.16      128.95     11.25 o
  -8   8   7       48.83       39.69      6.33 o
  -7   8   7       33.13       27.79      5.80 o
  -6   8   7       68.10       59.67      6.09 o
  -5   8   7        1.02        0.38      5.50 o
  -4   8   7      158.06      138.91      6.22 o
  -3   8   7      554.98      540.01     17.87 o
  -2   8   7     1330.67     1262.23     28.64 o
  -1   8   7      197.36      202.26     13.67 o
   0   8   7      177.29      198.35     16.09 o
   1   8   7      111.46      118.22     13.16 o
   2   8   7       71.71       48.60     15.64 o
   3   8   7        1.82        5.57      9.82 o
   4   8   7       27.78       22.98     10.94 o
   5   8   7       79.44       65.77     18.71 o
   6   8   7        0.00       -9.57     14.77 o
 -11   9   7       70.54       38.00     50.29 o
 -10   9   7        1.91        4.95      7.29 o
  -9   9   7      781.89      865.76     23.97 o
  -8   9   7      512.41      498.00     15.65 o
  -7   9   7      190.86      189.93     10.12 o
  -6   9   7      110.33      104.37      7.73 o
  -5   9   7        8.37        5.79      3.73 o
  -4   9   7       26.55       24.97      4.50 o
  -3   9   7       84.35       79.37      8.82 o
  -2   9   7        9.38        2.37      5.19 o
  -1   9   7      352.28      373.81     17.98 o
   0   9   7        5.05        5.00      6.80 o
   1   9   7     1035.35     1033.74     34.08 o
   2   9   7        8.21       22.61     13.30 o
   3   9   7       64.91       74.25     15.66 o
   4   9   7     1143.13     1227.05     51.58 o
   5   9   7        0.80       16.66     21.04 o
   6   9   7       77.26       54.94     28.02 o
 -11  10   7      644.40      901.00     65.01 o
 -10  10   7      204.99      230.94     14.99 o
  -9  10   7       71.89       64.16      8.31 o
  -8  10   7       12.44       11.06      5.48 o
  -7  10   7      115.64      106.67      9.60 o
  -6  10   7       82.85       82.32      7.07 o
  -5  10   7      607.35      570.97     22.27 o
  -4  10   7        5.19        4.85      5.71 o
  -3  10   7      150.05      148.11     11.47 o
  -2  10   7      968.13      989.75     25.43 o
  -1  10   7      133.79      119.89     11.58 o
   0  10   7      471.14      447.66     22.51 o
   1  10   7      279.83      290.15     26.28 o
   2  10   7        6.33       11.26     10.35 o
   3  10   7       14.95        9.73     10.65 o
   4  10   7      242.62      260.38     39.18 o
   5  10   7        8.81        9.62     12.47 o
   6  10   7      306.50      330.86     52.81 o
 -11  11   7      323.35      310.20     44.48 o
 -10  11   7      123.78      143.16     12.69 o
  -9  11   7      301.56      309.60     14.79 o
  -8  11   7      181.83      190.78     11.19 o
  -7  11   7       46.74       40.98      7.05 o
  -6  11   7       17.80       13.62      8.69 o
  -5  11   7      128.28      112.23      9.17 o
  -4  11   7      252.35      244.20     14.48 o
  -3  11   7       99.18      109.07     10.45 o
  -2  11   7       13.38       10.09      5.94 o
  -1  11   7      197.18      206.22     16.68 o
   0  11   7       10.75        5.46      7.17 o
   1  11   7       79.47       69.75     12.79 o
   2  11   7       12.57       21.67     15.14 o
   3  11   7      323.10      293.37     27.62 o
   4  11   7      110.45       74.29     21.61 o
   5  11   7        0.87      -12.07     17.82 o
 -11  12   7       11.67       -9.28     31.72 o
 -10  12   7       49.38       60.50     12.43 o
  -9  12   7        0.01       -3.11      8.95 o
  -8  12   7        3.22       12.22      5.80 o
  -7  12   7       91.64       62.47     12.52 o
  -6  12   7       19.82       15.54      5.99 o
  -5  12   7       68.24       68.36      7.58 o
  -4  12   7        0.29       -2.11      7.60 o
  -3  12   7       18.11       17.27      7.52 o
  -2  12   7      535.37      467.51     18.32 o
  -1  12   7       17.17       10.02      6.48 o
   0  12   7        0.04        6.36     12.34 o
   1  12   7        8.36       21.08      8.44 o
   2  12   7       27.04       13.13     11.14 o
   3  12   7        0.31       -8.61      9.80 o
   4  12   7      239.53      249.27     62.65 o
   5  12   7       17.84       15.25     21.52 o
 -11  13   7       58.09       30.19     32.04 o
 -10  13   7       85.64      102.96     10.35 o
  -9  13   7       36.79       24.17      7.34 o
  -8  13   7     1424.06     1409.75     31.28 o
  -7  13   7       89.90       98.49     10.44 o
  -6  13   7       15.19        6.03      5.52 o
  -5  13   7        1.84        8.98      7.27 o
  -4  13   7        8.06        2.08      8.32 o
  -3  13   7      361.84      340.71     17.37 o
  -2  13   7     2094.78     2039.26     41.38 o
  -1  13   7        5.77        6.18      7.29 o
   0  13   7      116.00      118.64     13.75 o
   1  13   7      372.00      372.35     23.38 o
   2  13   7       58.90       61.06     14.96 o
   3  13   7      411.08      423.63     63.67 o
   4  13   7       24.98        5.41     12.18 o
   5  13   7      379.69      463.67     57.43 o
 -11  14   7       23.11      -25.42     29.55 o
 -10  14   7      108.80      115.84     14.99 o
  -9  14   7      417.29      428.18     17.58 o
  -8  14   7        5.21       11.11      7.71 o
  -7  14   7       58.65       51.33      8.70 o
  -6  14   7       66.95       65.21      8.37 o
  -5  14   7       42.59       31.59      9.15 o
  -4  14   7       12.74       -6.00      6.26 o
  -3  14   7      613.83      590.31     21.24 o
  -2  14   7      517.31      553.72     20.23 o
  -1  14   7       79.34       57.34      9.48 o
   0  14   7        8.12        2.16      7.67 o
   1  14   7       59.47       81.35     16.68 o
   2  14   7       47.45       47.02     17.10 o
   3  14   7        0.82        6.09     10.87 o
   4  14   7      100.74       85.52     18.16 o
   5  14   7       58.94       37.41     25.01 o
 -10  15   7      186.00      187.50     18.07 o
  -9  15   7      308.13      311.08     17.46 o
  -8  15   7      400.15      429.59     20.66 o
  -7  15   7        5.75        5.29      6.15 o
  -6  15   7       49.79       58.04      8.86 o
  -5  15   7       14.42       10.05      8.23 o
  -4  15   7      360.47      314.59     17.28 o
  -3  15   7        5.75        8.54      6.54 o
  -2  15   7      281.35      265.85     15.67 o
  -1  15   7        2.85       -5.51      5.92 o
   0  15   7       84.08      102.42     13.78 o
   1  15   7        1.29        2.09      7.77 o
   2  15   7        1.20        3.52      8.94 o
   3  15   7      105.27      100.95     18.53 o
   4  15   7       61.72       46.20     15.58 o
   5  15   7       80.56       37.02     23.13 o
 -10  16   7       16.27       10.24     17.34 o
  -9  16   7       31.24       44.72      9.82 o
  -8  16   7       27.41       26.17      8.85 o
  -7  16   7       24.64       35.43      9.48 o
  -6  16   7       90.76       65.07      9.84 o
  -5  16   7        7.59        1.24     11.88 o
  -4  16   7       11.25        4.03      7.24 o
  -3  16   7       52.01       44.56      8.62 o
  -2  16   7       77.11       61.65     13.56 o
  -1  16   7        0.74        6.51      6.58 o
   0  16   7       24.72       26.18      9.88 o
   1  16   7       22.42        6.35     12.90 o
   2  16   7        3.15       -8.40      8.50 o
   3  16   7        0.73       -3.66     17.45 o
   4  16   7      119.25      122.63     21.48 o
   5  16   7        1.11       18.85     21.59 o
 -10  17   7       66.73       35.40     39.37 o
  -9  17   7      537.41      560.64     30.40 o
  -8  17   7        0.96       -7.11      7.11 o
  -7  17   7      671.95      717.25     29.64 o
  -6  17   7       43.10       33.15      8.59 o
  -5  17   7        3.74       13.35      8.64 o
  -4  17   7       14.02        6.90      7.44 o
  -3  17   7       29.29       37.87      8.73 o
  -2  17   7       22.00       11.43      7.62 o
  -1  17   7      633.27      631.85     34.09 o
   0  17   7       15.09        8.32      7.36 o
   1  17   7      478.21      454.91     27.40 o
   2  17   7       21.01       11.27      9.88 o
   3  17   7      119.71      111.92     22.33 o
   4  17   7      114.28       30.93     22.81 o
 -10  18   7       20.27       -7.02     56.17 o
  -9  18   7      735.53      745.77     28.61 o
  -8  18   7     1095.20     1079.06     30.97 o
  -7  18   7        2.69       -2.88      7.06 o
  -6  18   7       13.66       18.32      7.66 o
  -5  18   7      100.26       93.03     13.08 o
  -4  18   7       40.73       30.62      8.80 o
  -3  18   7      411.67      421.20     20.33 o
  -2  18   7       38.74       17.35      8.06 o
  -1  18   7      629.51      658.54     27.63 o
   0  18   7      187.72      205.89     20.11 o
   1  18   7        0.08       -1.10      8.44 o
   2  18   7       10.72       -2.18     12.36 o
   3  18   7       42.48       45.67     15.47 o
   4  18   7       20.34       54.49     25.76 o
 -10  19   7        1.27      -18.85     47.10 o
  -9  19   7       34.92       12.48     12.14 o
  -8  19   7      596.10      621.47     24.62 o
  -7  19   7      197.09      202.88     15.08 o
  -6  19   7       23.86       12.56     16.82 o
  -5  19   7       54.86       53.98     14.80 o
  -4  19   7       18.55        7.40      7.93 o
  -3  19   7      315.58      299.33     17.60 o
  -2  19   7      998.22      999.24     31.91 o
  -1  19   7      170.91      177.57     15.58 o
   0  19   7        4.78       10.82      8.09 o
   1  19   7        6.46        4.02      9.53 o
   2  19   7        5.43       16.37     10.70 o
   3  19   7      150.54      134.74     22.14 o
   4  19   7      149.30      148.44     35.51 o
  -9  20   7       19.62        2.90     22.90 o
  -8  20   7       22.99        3.35      8.62 o
  -7  20   7        4.46       -0.15      7.55 o
  -6  20   7       11.87       10.85     15.87 o
  -5  20   7      364.76      392.09     23.37 o
  -4  20   7        3.57        6.83      9.14 o
  -3  20   7       29.68       12.35     10.02 o
  -2  20   7      470.20      470.91     24.79 o
  -1  20   7        0.83       -6.99      6.99 o
   0  20   7        6.12        3.42      8.16 o
   1  20   7      219.09      263.39     23.84 o
   2  20   7       88.69       78.13     32.21 o
   3  20   7      135.66      164.65     34.90 o
   4  20   7       28.08       12.52     20.07 o
  -9  21   7      116.97      117.95     22.25 o
  -8  21   7       46.61       46.61     16.21 o
  -7  21   7       75.70       70.47     11.32 o
  -6  21   7      262.84      267.75     20.45 o
  -5  21   7       49.23       60.02     13.43 o
  -4  21   7        0.01        9.26      8.75 o
  -3  21   7      100.62      100.18     13.70 o
  -2  21   7      298.27      292.82     19.90 o
  -1  21   7       65.63       61.23     11.12 o
   0  21   7      207.97      239.26     18.79 o
   1  21   7       76.44       42.74     11.07 o
   2  21   7      248.25      200.26     20.45 o
   3  21   7      216.53      222.69     40.97 o
  -9  22   7       29.96      -10.01     42.85 o
  -8  22   7        9.26       12.20     25.25 o
  -7  22   7        0.10       -1.95     10.90 o
  -6  22   7       67.93       46.15     20.48 o
  -5  22   7      509.62      521.84     27.88 o
  -4  22   7      262.49      287.72     20.85 o
  -3  22   7      262.78      293.49     18.54 o
  -2  22   7      271.41      261.79     19.48 o
  -1  22   7      446.42      510.28     28.48 o
   0  22   7       75.98       76.93     12.85 o
   1  22   7        6.05        5.63      9.01 o
   2  22   7      167.33      155.44     19.04 o
   3  22   7        1.96       12.87     21.38 o
  -8  23   7        9.96       -5.45     30.65 o
  -7  23   7        3.32       -2.88     10.88 o
  -6  23   7        4.69       10.44     11.03 o
  -5  23   7      145.12      125.30     15.59 o
  -4  23   7       28.94       32.29     11.21 o
  -3  23   7       15.81       12.56     10.46 o
  -2  23   7        9.21       13.95      9.31 o
  -1  23   7       15.13       19.53      9.94 o
   0  23   7      264.38      287.90     20.81 o
   1  23   7      137.05      110.25     14.68 o
   2  23   7        0.04       10.10     14.39 o
   3  23   7       12.01       26.19     22.91 o
  -8  24   7       36.98       32.03     30.88 o
  -7  24   7       30.14       24.79     24.83 o
  -6  24   7        0.58       -5.58     10.18 o
  -5  24   7      184.79      181.63     18.43 o
  -4  24   7        3.48       18.16     10.56 o
  -3  24   7       15.51        5.71      9.32 o
  -2  24   7      109.18      107.61     14.50 o
  -1  24   7       35.38       39.93     10.80 o
   0  24   7      115.76      105.26     14.59 o
   1  24   7       21.04       33.70     11.64 o
   2  24   7       30.04       -7.02     14.87 o
  -7  25   7      122.91      127.59     22.28 o
  -6  25   7      267.92      299.84     27.70 o
  -5  25   7        5.46       -4.06     13.11 o
  -4  25   7      224.78      247.46     20.80 o
  -3  25   7       89.63       94.99     22.68 o
  -2  25   7       22.48       30.71     12.67 o
  -1  25   7      123.98      139.74     16.09 o
   0  25   7       60.22       84.00     13.50 o
   1  25   7      236.47      214.85     23.83 o
   2  25   7      158.19      165.70     36.13 o
  -7  26   7       32.37       10.40     17.08 o
  -6  26   7      185.16      189.87     40.06 o
  -5  26   7      164.73      200.11     23.82 o
  -4  26   7      840.75      868.01     37.65 o
  -3  26   7       95.39       97.75     16.45 o
  -2  26   7      116.40      151.62     16.95 o
  -1  26   7      194.79      209.68     19.29 o
   0  26   7      155.83      141.85     19.29 o
   1  26   7      137.61      159.86     27.44 o
  -6  27   7       44.98       32.22     27.02 o
  -5  27   7       84.59       76.33     39.20 o
  -4  27   7      164.10      157.14     22.66 o
  -3  27   7       10.58        6.21     16.15 o
  -2  27   7       16.51       11.97     16.25 o
  -1  27   7       33.33       37.35     17.68 o
   0  27   7      145.34      168.46     23.56 o
   1  27   7       14.95       38.21     18.07 o
  -5  28   7       77.10       22.56     20.66 o
  -4  28   7       99.06      109.56     20.45 o
  -3  28   7      434.30      515.46     42.63 o
  -2  28   7       38.27       58.46     16.49 o
  -1  28   7       10.75       10.27     12.88 o
   0  28   7       54.66       80.85     17.68 o
  -4  29   7       81.45       72.71     41.77 o
  -3  29   7       17.25       40.41     19.96 o
  -2  29   7       36.79       28.84     20.57 o
  -1  29   7       19.39       35.27     19.37 o
 -11   0   8       73.80       65.17     37.83 o
 -10   0   8       76.35      110.02     21.86 o
  -9   0   8       43.56       52.97     30.11 o
  -8   0   8        6.42       -3.96      6.39 o
  -7   0   8      401.79      360.39     27.26 o
  -6   0   8     1393.16     1411.70     31.42 o
  -5   0   8      157.00      141.88     14.84 o
  -4   0   8       88.86      104.18     10.67 o
  -3   0   8       12.61       15.82      7.99 o
  -2   0   8      312.81      320.58     14.65 o
  -1   0   8      740.01      686.37     21.82 o
   0   0   8       42.16       39.42     16.35 o
   1   0   8     3429.13     3309.03    115.13 o
   2   0   8       23.64       10.87     24.47 o
   3   0   8      620.51      570.88     57.56 o
   4   0   8       56.19       31.74     22.64 o
   5   0   8       45.79        7.24     22.75 o
 -11   1   8        0.61       27.67     28.18 o
 -10   1   8       16.01       15.18     11.89 o
  -9   1   8        0.88       -1.17      5.92 o
  -8   1   8       31.24       30.19      7.65 o
  -7   1   8       42.95       38.54      5.56 o
  -6   1   8     1926.40     1936.79     29.27 o
  -5   1   8     1068.87     1013.97     28.37 o
  -4   1   8      110.52      108.60      7.47 o
  -3   1   8      247.41      261.54      9.24 o
  -2   1   8       80.16       79.76      5.68 o
  -1   1   8       29.91       33.86      5.08 o
   0   1   8       42.26       30.82      7.28 o
   1   1   8      395.48      359.94     20.66 o
   2   1   8       61.20       75.36     12.53 o
   3   1   8      191.54      191.24     24.74 o
   4   1   8      155.14      153.60     23.91 o
   5   1   8       53.99       56.52     19.92 o
 -11   2   8      103.86       93.69     28.42 o
 -10   2   8       50.48       55.70     15.76 o
  -9   2   8       17.83       13.96      9.51 o
  -8   2   8       42.23       35.47      6.36 o
  -7   2   8        1.27        2.59      4.82 o
  -6   2   8       41.61       44.31      4.91 o
  -5   2   8      206.61      187.97     13.24 o
  -4   2   8       25.77       33.16      5.70 o
  -3   2   8      353.81      329.70     12.69 o
  -2   2   8      169.22      175.61      7.77 o
  -1   2   8       27.89       27.30      4.93 o
   0   2   8       71.24       75.69     13.67 o
   1   2   8      352.75      352.46     19.06 o
   2   2   8        0.66        9.40      8.91 o
   3   2   8      146.87      156.29     21.82 o
   4   2   8      117.52      105.12     21.28 o
   5   2   8        1.37      -15.05     15.05 o
 -11   3   8       11.62       48.02     25.38 o
 -10   3   8       26.68       13.01      7.70 o
  -9   3   8       86.73       91.05      9.51 o
  -8   3   8       83.99       92.84      8.58 o
  -7   3   8      459.31      446.45     13.68 o
  -6   3   8       54.64       53.09      5.30 o
  -5   3   8      958.04      907.98     22.44 o
  -4   3   8       24.85       24.34      5.44 o
  -3   3   8      521.99      521.00     14.78 o
  -2   3   8      278.76      284.46     11.78 o
  -1   3   8       11.73       12.79      5.08 o
   0   3   8        8.01        7.65      6.16 o
   1   3   8       24.21       22.27      9.08 o
   2   3   8       90.05       98.68     13.78 o
   3   3   8      285.13      290.58     22.88 o
   4   3   8      471.94      494.40     39.77 o
   5   3   8       74.31       77.04     21.24 o
 -11   4   8      145.40      135.97     27.29 o
 -10   4   8        0.20        2.42     12.02 o
  -9   4   8      262.16      259.36     14.12 o
  -8   4   8        7.37        9.33      7.12 o
  -7   4   8        5.85       13.76      9.05 o
  -6   4   8      933.18      889.59     17.60 o
  -5   4   8      168.06      156.29     10.81 o
  -4   4   8       48.68       47.60      6.43 o
  -3   4   8      234.07      252.57     16.67 o
  -2   4   8       12.22       16.81      5.56 o
  -1   4   8      302.22      335.13     16.95 o
   0   4   8     2224.73     2263.47     53.85 o
   1   4   8      204.08      192.96     17.27 o
   2   4   8      127.41      116.00     15.17 o
   3   4   8       33.42       30.18     11.20 o
   4   4   8       25.55       28.90     15.71 o
   5   4   8       62.29       68.28     20.88 o
 -11   5   8        2.99       -0.13     21.88 o
 -10   5   8      164.51      144.29     16.15 o
  -9   5   8       67.12       52.65      8.06 o
  -8   5   8       83.58       84.68      8.21 o
  -7   5   8      578.69      588.96     16.37 o
  -6   5   8      997.55      961.26     19.38 o
  -5   5   8      434.98      421.99     16.38 o
  -4   5   8       30.19       23.21      6.24 o
  -3   5   8      830.47      839.91     28.78 o
  -2   5   8      291.99      288.10     13.45 o
  -1   5   8       94.96       86.87      9.36 o
   0   5   8       35.09       32.87      9.50 o
   1   5   8       59.58       77.08     17.27 o
   2   5   8      141.62      118.71     18.78 o
   3   5   8      361.73      400.87     26.85 o
   4   5   8        1.31       -1.81     13.88 o
   5   5   8       56.64       50.24     18.57 o
 -11   6   8       24.39        4.92     21.82 o
 -10   6   8       59.29       51.03      9.21 o
  -9   6   8        5.06       11.24      7.17 o
  -8   6   8       39.67       43.65      7.15 o
  -7   6   8       58.83       48.49      8.33 o
  -6   6   8      208.61      196.93      8.64 o
  -5   6   8      118.08      126.29     12.45 o
  -4   6   8        9.24        4.57      5.53 o
  -3   6   8      115.30      134.78     11.97 o
  -2   6   8      225.49      206.70     11.76 o
  -1   6   8      454.94      463.18     21.88 o
   0   6   8      327.66      291.16     20.04 o
   1   6   8      539.70      545.77     31.68 o
   2   6   8        5.01        9.14     10.89 o
   3   6   8       68.34       68.82     16.38 o
   4   6   8      146.94       84.65     28.69 o
   5   6   8        0.74       15.15     22.46 o
 -11   7   8       58.01       63.58     33.81 o
 -10   7   8       96.34      123.88     13.19 o
  -9   7   8        7.67       -0.91      8.23 o
  -8   7   8      710.47      694.89     19.89 o
  -7   7   8      216.95      216.29     11.17 o
  -6   7   8      124.05      112.58      7.02 o
  -5   7   8      895.20      818.18     26.58 o
  -4   7   8      203.63      218.07     13.57 o
  -3   7   8      798.29      736.58     25.12 o
  -2   7   8       35.86       46.79      7.64 o
  -1   7   8       10.74       28.69      8.58 o
   0   7   8      256.94      248.87     18.61 o
   1   7   8      651.03      603.19     45.21 o
   2   7   8      139.61       85.25     16.78 o
   3   7   8      400.18      392.20     32.50 o
   4   7   8       30.90       24.51     14.48 o
   5   7   8      429.60      430.51     55.69 o
 -11   8   8      203.50      251.46     25.43 o
 -10   8   8        7.74        8.43      8.91 o
  -9   8   8      874.54      876.54     24.00 o
  -8   8   8      213.50      225.36     12.69 o
  -7   8   8       48.37       47.05      5.97 o
  -6   8   8        5.44       -3.12      3.82 o
  -5   8   8       82.66       82.87     11.31 o
  -4   8   8       16.40       13.08      6.60 o
  -3   8   8      187.63      188.93     13.26 o
  -2   8   8      254.85      283.44     15.50 o
  -1   8   8      345.75      343.73     21.58 o
   0   8   8       23.35       17.04      8.61 o
   1   8   8      462.94      485.15     31.85 o
   2   8   8        0.06        6.45     12.89 o
   3   8   8      102.23      122.21     20.22 o
   4   8   8        6.23        4.55     20.00 o
 -11   9   8        1.00        5.75     31.09 o
 -10   9   8        0.40        1.28     13.01 o
  -9   9   8      269.24      294.26     18.30 o
  -8   9   8      236.26      236.19     21.12 o
  -7   9   8      255.02      257.12     11.51 o
  -6   9   8      561.59      598.89     15.52 o
  -5   9   8      213.74      233.81     10.60 o
  -4   9   8       40.45       44.06      9.31 o
  -3   9   8        2.05       15.63      6.51 o
  -2   9   8       34.79       28.23      7.17 o
  -1   9   8      160.00      146.71     18.54 o
   0   9   8       26.01       14.75      8.59 o
   1   9   8      123.62      160.77     20.99 o
   2   9   8      144.97      141.42     37.17 o
   3   9   8      146.47      141.31     21.67 o
   4   9   8        4.08       11.84     21.33 o
 -11  10   8        2.39       14.10     20.17 o
 -10  10   8      117.88      114.33     18.68 o
  -9  10   8      166.28      169.80     16.15 o
  -8  10   8        7.29       -0.72      5.88 o
  -7  10   8        0.73        8.11      4.60 o
  -6  10   8        0.06       -2.96      3.99 o
  -5  10   8        9.38       12.14      4.68 o
  -4  10   8       64.81       55.51      8.89 o
  -3  10   8      112.36      120.79     11.20 o
  -2  10   8      393.59      399.41     18.76 o
  -1  10   8       83.55       86.41     12.65 o
   0  10   8        0.01        2.59      8.62 o
   1  10   8       36.62       32.95     16.12 o
   2  10   8       37.57       36.94     16.68 o
   3  10   8      191.88      164.29     22.61 o
   4  10   8       57.10       74.58     28.46 o
 -11  11   8        0.22       -7.02     20.88 o
 -10  11   8      145.05      171.11     21.21 o
  -9  11   8        8.63       14.36      6.75 o
  -8  11   8      275.46      263.13     12.93 o
  -7  11   8      310.67      306.90     13.19 o
  -6  11   8       64.54       63.85      6.73 o
  -5  11   8      215.53      208.95     10.94 o
  -4  11   8       85.33       86.46     15.37 o
  -3  11   8      891.59      890.44     28.38 o
  -2  11   8      194.52      178.89     20.20 o
  -1  11   8       22.49       19.33      7.91 o
   0  11   8      265.05      233.87     19.36 o
   1  11   8       71.81       57.21     15.29 o
   2  11   8      150.15      119.05     20.82 o
   3  11   8      279.38      291.95     31.92 o
   4  11   8      333.71      258.24     43.77 o
 -11  12   8      555.17      623.61     42.66 o
 -10  12   8      457.28      456.49     39.63 o
  -9  12   8      713.30      759.57     23.02 o
  -8  12   8      143.41      149.05     12.76 o
  -7  12   8        1.09       -3.71      4.75 o
  -6  12   8      356.57      351.89     15.58 o
  -5  12   8       84.99       77.13      7.98 o
  -4  12   8       70.72       67.04      9.57 o
  -3  12   8      154.20      168.55     13.58 o
  -2  12   8        1.16       -5.11      6.60 o
  -1  12   8       24.74       30.08      8.75 o
   0  12   8        6.78       16.47      9.35 o
   1  12   8       20.42        6.03     10.92 o
   2  12   8        5.76       11.67     11.59 o
   3  12   8        3.86       11.98     13.46 o
   4  12   8      389.29      371.45     51.35 o
 -10  13   8       40.31       49.56     16.16 o
  -9  13   8       92.63      113.89     10.45 o
  -8  13   8       78.34       90.63      9.22 o
  -7  13   8      653.89      673.06     19.04 o
  -6  13   8        0.90        4.18      7.29 o
  -5  13   8      508.02      499.93     28.06 o
  -4  13   8       25.16       28.21      5.38 o
  -3  13   8      233.63      277.81     16.88 o
  -2  13   8       29.07       28.79     10.99 o
  -1  13   8      244.88      244.42     17.64 o
   0  13   8        7.94        6.53      8.60 o
   1  13   8      266.25      236.66     26.12 o
   2  13   8       93.02       85.03     17.77 o
   3  13   8      131.32      104.26     19.83 o
   4  13   8       10.54       20.64     23.77 o
 -10  14   8        5.72       -3.01     23.27 o
  -9  14   8       30.05       47.69     12.18 o
  -8  14   8        0.19        3.04      5.58 o
  -7  14   8       56.08       60.33      7.81 o
  -6  14   8      163.62      169.12     16.52 o
  -5  14   8       33.89       23.39      9.58 o
  -4  14   8       15.00        7.08      7.10 o
  -3  14   8        3.66       10.30      7.45 o
  -2  14   8      166.98      147.06     14.18 o
  -1  14   8       30.29       29.50      9.16 o
   0  14   8      155.38      143.73     16.47 o
   1  14   8       13.06        0.51     12.93 o
   2  14   8        9.62       11.67     13.04 o
   3  14   8        0.45        4.47     18.70 o
   4  14   8       42.01       17.70     24.25 o
 -10  15   8       33.93       65.92     27.73 o
  -9  15   8       82.14       79.69     13.67 o
  -8  15   8      790.57      803.35     22.51 o
  -7  15   8      142.28      141.81     12.45 o
  -6  15   8      195.09      175.60     17.05 o
  -5  15   8      246.40      222.90     18.48 o
  -4  15   8      159.47      155.13     13.83 o
  -3  15   8       11.52       -4.76      7.06 o
  -2  15   8       46.88       29.32      9.06 o
  -1  15   8        1.93        8.95      8.95 o
   0  15   8        6.54       -8.43      8.43 o
   1  15   8      172.47      137.08     18.05 o
   2  15   8       87.66       94.24     19.26 o
   3  15   8        5.00       20.82     20.78 o
 -10  16   8      205.74      210.58     22.14 o
  -9  16   8        9.93        8.17     10.65 o
  -8  16   8      709.06      786.64     26.47 o
  -7  16   8      129.70      145.19     12.87 o
  -6  16   8       18.97       16.02     11.67 o
  -5  16   8       73.14       71.26     11.96 o
  -4  16   8        8.97        0.74      7.85 o
  -3  16   8       18.10       16.77      8.18 o
  -2  16   8     1275.98     1309.97     37.41 o
  -1  16   8       99.98      105.11     13.24 o
   0  16   8       33.95       23.69      9.44 o
   1  16   8        5.34        4.03      9.87 o
   2  16   8        5.71       16.68     18.03 o
   3  16   8       60.70       90.59     30.75 o
 -10  17   8       33.89       97.43     30.96 o
  -9  17   8      452.39      447.96     39.69 o
  -8  17   8      137.44      154.62     17.92 o
  -7  17   8      163.47      161.06     13.59 o
  -6  17   8       27.50       27.08     11.19 o
  -5  17   8      125.39      122.07     14.81 o
  -4  17   8       52.03       48.68     10.16 o
  -3  17   8       20.75        6.55     14.53 o
  -2  17   8      519.81      534.01     25.12 o
  -1  17   8       16.99        7.14      8.33 o
   0  17   8       73.30       75.79     12.30 o
   1  17   8       28.57       13.92     10.35 o
   2  17   8       20.01       23.03     30.70 o
   3  17   8        1.47       30.05     21.32 o
  -9  18   8       26.16       29.92     14.09 o
  -8  18   8      118.31      126.16     17.38 o
  -7  18   8        9.90       21.99     11.87 o
  -6  18   8       68.55       83.04     14.37 o
  -5  18   8       33.79       44.50     11.80 o
  -4  18   8       10.03        0.61      8.11 o
  -3  18   8      119.73      108.97     12.78 o
  -2  18   8      121.77      117.26     13.93 o
  -1  18   8      198.35      207.96     21.69 o
   0  18   8      118.12      140.07     15.44 o
   1  18   8       13.15       12.26     10.74 o
   2  18   8        2.29       -5.67     16.28 o
   3  18   8        1.48        3.37     18.15 o
  -9  19   8        0.05       -0.52     14.23 o
  -8  19   8      634.44      701.36     32.07 o
  -7  19   8      108.69      102.68     16.18 o
  -6  19   8      468.61      451.46     26.41 o
  -5  19   8      275.00      268.39     20.63 o
  -4  19   8      223.36      234.81     17.18 o
  -3  19   8       21.45       33.93     10.45 o
  -2  19   8       11.79        9.86      8.99 o
  -1  19   8        1.32       -0.37      8.56 o
   0  19   8       49.17       37.61     10.80 o
   1  19   8       47.19       23.38     11.60 o
   2  19   8       12.68       13.39     18.39 o
  -9  20   8      101.07      103.55     24.81 o
  -8  20   8       24.89       30.37     17.45 o
  -7  20   8       37.87       14.30     12.18 o
  -6  20   8       16.14        7.46     11.18 o
  -5  20   8        6.32       16.98     10.21 o
  -4  20   8       61.86       50.59     11.35 o
  -3  20   8      105.34      111.15     14.04 o
  -2  20   8      326.43      369.37     23.41 o
  -1  20   8       26.73       16.79      9.73 o
   0  20   8       35.05       32.25     10.61 o
   1  20   8      404.71      369.26     28.06 o
   2  20   8        0.05       -6.48     17.28 o
  -8  21   8      183.10      176.38     24.48 o
  -7  21   8       33.13       28.85     12.97 o
  -6  21   8       17.62       14.02     18.05 o
  -5  21   8       40.29       46.20     15.99 o
  -4  21   8       36.96       47.37     12.71 o
  -3  21   8      107.88       88.27     13.93 o
  -2  21   8       30.00       36.31     10.84 o
  -1  21   8       21.89       23.13     10.10 o
   0  21   8       22.96       15.37     11.29 o
   1  21   8       17.83       25.83     13.25 o
   2  21   8        5.50       23.67     23.14 o
  -8  22   8       84.22       69.53     38.25 o
  -7  22   8        3.73        3.19     15.00 o
  -6  22   8        0.15        3.30     10.71 o
  -5  22   8      127.85      158.81     17.87 o
  -4  22   8       73.10       66.73     13.88 o
  -3  22   8       89.53       96.14     14.22 o
  -2  22   8        0.41       -7.81      9.01 o
  -1  22   8       57.55       71.24     13.16 o
   0  22   8       27.35       24.41     12.66 o
   1  22   8       50.28       63.77     15.86 o
  -7  23   8      132.05      123.52     22.09 o
  -6  23   8      281.69      282.49     27.88 o
  -5  23   8      723.09      759.28     32.26 o
  -4  23   8      390.32      362.68     24.68 o
  -3  23   8       28.02       26.61     10.97 o
  -2  23   8       48.05       51.32     12.52 o
  -1  23   8        7.48       31.63     13.60 o
   0  23   8        5.64       11.79     12.17 o
   1  23   8      156.60      134.99     19.64 o
  -7  24   8        4.45      -29.69     29.69 o
  -6  24   8        3.07       -3.02     14.41 o
  -5  24   8      261.27      231.07     25.26 o
  -4  24   8       21.05       -0.02     27.49 o
  -3  24   8       24.57       29.04     13.86 o
  -2  24   8      163.14      168.97     20.95 o
  -1  24   8       53.63       39.61     14.70 o
   0  24   8      220.79      207.06     22.79 o
  -6  25   8        3.94      -13.60     13.60 o
  -5  25   8      122.75      147.82     22.87 o
  -4  25   8       77.93      119.02     54.04 o
  -3  25   8      433.67      500.17     34.13 o
  -2  25   8      219.96      206.32     22.94 o
  -1  25   8       25.94       39.03     14.18 o
   0  25   8        5.43       17.08     12.66 o
  -5  26   8        0.25      -31.58     36.84 o
  -4  26   8      212.14      236.02     42.81 o
  -3  26   8        2.09        2.51     17.89 o
  -2  26   8      122.52      178.64     21.65 o
  -1  26   8       53.06       61.74     15.93 o
  -4  27   8        0.14       46.73     30.17 o
  -3  27   8      373.18      401.09     55.36 o
 -11   1   9      147.40      206.72     34.38 o
 -10   1   9        0.02        6.80     21.45 o
  -9   1   9       45.47       48.43     10.30 o
  -8   1   9       24.24       15.96      9.42 o
  -7   1   9     1009.91      967.91     19.63 o
  -6   1   9      311.38      307.34     20.27 o
  -5   1   9      463.57      466.17     24.09 o
  -4   1   9      197.59      212.73     14.23 o
  -3   1   9       39.92       46.59      7.27 o
  -2   1   9      259.70      270.09     12.58 o
  -1   1   9        1.27        8.24      8.10 o
   0   1   9     2293.40     2263.25     49.04 o
   1   1   9       20.49       15.06     10.52 o
   2   1   9        1.70        1.62     12.97 o
   3   1   9       11.42       12.02     15.09 o
 -11   2   9      199.75      275.82     36.98 o
 -10   2   9        4.70       -9.99     20.75 o
  -9   2   9        0.39        9.71      6.23 o
  -8   2   9       35.14       26.72      7.21 o
  -7   2   9       80.44       69.55      8.09 o
  -6   2   9      834.69      795.69     29.07 o
  -5   2   9       49.02       45.51      8.96 o
  -4   2   9       55.16       52.66      7.97 o
  -3   2   9        5.85       13.94      5.38 o
  -2   2   9       16.96       10.87      7.35 o
  -1   2   9      465.60      468.26     22.18 o
   0   2   9      360.33      354.04     22.30 o
   1   2   9      211.95      190.22     22.42 o
   2   2   9      521.23      527.48     38.16 o
   3   2   9       11.69       24.71     18.14 o
 -11   3   9       77.71       88.33     44.71 o
 -10   3   9      121.63      117.14     21.50 o
  -9   3   9       27.95       23.73      6.91 o
  -8   3   9       41.35       42.36      7.00 o
  -7   3   9      497.29      474.50     13.00 o
  -6   3   9       72.37       53.24     13.55 o
  -5   3   9      144.64      163.66     13.19 o
  -4   3   9      201.93      216.15     12.83 o
  -3   3   9       19.88       26.00      6.08 o
  -2   3   9      359.24      370.97     14.68 o
  -1   3   9       17.21       17.43     10.44 o
   0   3   9      614.43      658.75     34.55 o
   1   3   9      105.87      100.66     17.45 o
   2   3   9       28.18       50.24     15.65 o
   3   3   9        0.07       11.96     21.64 o
 -11   4   9        0.92       22.29     24.03 o
 -10   4   9      158.08      198.57     36.51 o
  -9   4   9       29.45       34.73      7.48 o
  -8   4   9       12.12       22.97      9.14 o
  -7   4   9       20.34       16.64      4.57 o
  -6   4   9       89.46       77.18     14.10 o
  -5   4   9      214.76      249.48     20.63 o
  -4   4   9       69.75       74.60      7.79 o
  -3   4   9      122.12      111.73      9.07 o
  -2   4   9        7.61       16.84      7.40 o
  -1   4   9        0.15       10.63      7.06 o
   0   4   9       21.12       35.48     12.72 o
   1   4   9      125.92      121.10     19.41 o
   2   4   9       51.80       39.30     15.43 o
   3   4   9      578.15      554.21     60.36 o
 -11   5   9       36.80       10.27     34.42 o
 -10   5   9       83.26       92.04     20.22 o
  -9   5   9       50.13       50.86      9.86 o
  -8   5   9       42.59       48.23      7.70 o
  -7   5   9        4.58        7.99      4.26 o
  -6   5   9       22.33       41.10     10.93 o
  -5   5   9       59.94       57.54     15.22 o
  -4   5   9       68.26       45.60      8.92 o
  -3   5   9      734.70      711.98     25.59 o
  -2   5   9      555.88      580.37     24.13 o
  -1   5   9      349.77      358.45     30.83 o
   0   5   9       10.79        6.15     13.48 o
   1   5   9       97.47      108.18     18.28 o
   2   5   9       52.90       52.18     17.00 o
   3   5   9       38.88       31.62     23.49 o
 -11   6   9      137.07      163.64     37.64 o
 -10   6   9      126.38       92.61     34.64 o
  -9   6   9      138.40      147.38     13.40 o
  -8   6   9      301.93      321.17     13.79 o
  -7   6   9      296.81      301.96     15.16 o
  -6   6   9       12.05        8.15      9.03 o
  -5   6   9       10.92       20.04      7.74 o
  -4   6   9        8.24       14.95      6.33 o
  -3   6   9       40.50       41.34      8.27 o
  -2   6   9        3.74       19.43      7.93 o
  -1   6   9      412.34      420.17     25.17 o
   0   6   9        9.04        6.55     11.17 o
   1   6   9      216.58      188.27     23.62 o
   2   6   9      301.84      333.84     31.40 o
   3   6   9        6.13       -7.45     18.47 o
 -11   7   9      274.35      280.30     62.64 o
 -10   7   9       18.09        9.59     14.27 o
  -9   7   9       90.95       94.19      9.68 o
  -8   7   9       86.21       84.02     10.94 o
  -7   7   9       13.38       24.60     10.74 o
  -6   7   9       12.05       21.92      9.60 o
  -5   7   9      464.38      470.25     20.66 o
  -4   7   9      157.59      163.69     12.92 o
  -3   7   9       51.34       53.31      8.75 o
  -2   7   9      288.99      332.52     19.73 o
  -1   7   9      267.12      282.82     21.06 o
   0   7   9       99.92       75.68     17.70 o
   1   7   9        6.77       14.01     12.75 o
   2   7   9      135.41      117.56     21.14 o
   3   7   9        5.84        8.73     21.74 o
 -10   8   9       39.94       46.29     17.67 o
  -9   8   9        8.56       19.85      6.92 o
  -8   8   9       80.69       81.66      8.24 o
  -7   8   9       43.57       37.64      6.16 o
  -6   8   9      269.79      316.77     21.57 o
  -5   8   9        4.81        3.24      7.90 o
  -4   8   9      182.24      148.45     12.59 o
  -3   8   9      106.68       94.19     11.04 o
  -2   8   9       12.76        0.85      7.25 o
  -1   8   9        0.24       13.05      8.30 o
   0   8   9       33.40        6.17     22.66 o
   1   8   9       70.98       67.82     16.92 o
   2   8   9      140.69      130.76     21.62 o
   3   8   9       57.07       59.20     27.66 o
 -10   9   9      207.97      253.70     24.28 o
  -9   9   9      143.52      186.94     20.31 o
  -8   9   9       49.04       53.45      7.63 o
  -7   9   9        8.63        1.90      4.64 o
  -6   9   9       26.85       29.91      8.74 o
  -5   9   9       81.46       96.77     12.83 o
  -4   9   9      673.87      622.75     23.94 o
  -3   9   9        9.45        0.98      6.97 o
  -2   9   9      954.72      931.83     29.95 o
  -1   9   9       16.10        8.02      8.01 o
   0   9   9       10.28        6.64     12.07 o
   1   9   9       84.61       62.67     16.77 o
   2   9   9       13.46       22.04     14.02 o
   3   9   9       41.39       51.20     27.13 o
 -10  10   9      289.82      289.93     25.64 o
  -9  10   9      329.65      322.93     25.66 o
  -8  10   9      208.19      205.81     12.11 o
  -7  10   9      344.53      375.90     16.59 o
  -6  10   9      129.19      152.42     15.71 o
  -5  10   9      105.84      139.02     16.72 o
  -4  10   9        4.73        1.72      7.41 o
  -3  10   9        0.22        9.81      7.51 o
  -2  10   9       12.15       23.80      8.71 o
  -1  10   9      130.29      138.24     15.56 o
   0  10   9      238.38      209.63     24.65 o
   1  10   9       34.32       37.66     14.74 o
   2  10   9       97.13      106.96     20.87 o
   3  10   9       81.11       52.27     26.02 o
 -10  11   9       10.81       23.28     15.21 o
  -9  11   9      287.76      328.49     34.64 o
  -8  11   9       40.24       31.81      6.94 o
  -7  11   9       39.91       37.55      7.33 o
  -6  11   9      380.11      357.75     20.39 o
  -5  11   9        2.11        2.05     10.53 o
  -4  11   9      321.51      349.17     21.75 o
  -3  11   9      351.18      352.26     22.10 o
  -2  11   9      145.38      119.73     23.88 o
  -1  11   9       11.47       18.14      9.22 o
   0  11   9       32.68       54.46     15.88 o
   1  11   9       39.37       30.98     14.86 o
   2  11   9       28.38        2.72     21.40 o
   3  11   9        2.70       15.71     22.21 o
 -10  12   9        8.91        7.77     14.94 o
  -9  12   9        1.25       26.48     19.59 o
  -8  12   9       88.09       89.62      9.01 o
  -7  12   9       26.78       31.37      8.18 o
  -6  12   9       20.59       16.34     10.09 o
  -5  12   9       40.03       41.51     11.40 o
  -4  12   9       84.13       84.20     12.55 o
  -3  12   9      106.08       99.66     17.66 o
  -2  12   9       11.58        8.68      8.52 o
  -1  12   9       20.21       25.65      9.86 o
   0  12   9        2.82       -0.81     16.14 o
   1  12   9       44.29       40.53     15.49 o
   2  12   9       44.91       12.02     20.99 o
 -10  13   9      134.73      156.99     23.40 o
  -9  13   9       14.69       38.33     14.33 o
  -8  13   9       16.77       25.93     12.52 o
  -7  13   9       13.09        6.58      6.83 o
  -6  13   9        2.62       -1.83      5.37 o
  -5  13   9      303.15      286.17     24.29 o
  -4  13   9      233.95      240.00     24.14 o
  -3  13   9      645.75      642.64     26.78 o
  -2  13   9       99.51      129.67     14.91 o
  -1  13   9      167.54      191.04     17.17 o
   0  13   9       48.73       56.91     17.14 o
   1  13   9       27.38       21.47     17.69 o
   2  13   9        2.67       -3.43     19.62 o
  -9  14   9      366.30      398.49     28.24 o
  -8  14   9      668.00      746.65     37.08 o
  -7  14   9      306.50      330.51     18.22 o
  -6  14   9        5.42       10.18      6.24 o
  -5  14   9      419.99      472.52     26.44 o
  -4  14   9       51.04       31.80      9.78 o
  -3  14   9       59.46       54.56     11.40 o
  -2  14   9       52.49       71.44     12.69 o
  -1  14   9      118.57      117.66     19.35 o
   0  14   9        0.07        0.68      8.73 o
   1  14   9      173.30      182.74     25.86 o
   2  14   9       96.03       97.42     31.70 o
  -9  15   9        4.87       24.95     13.99 o
  -8  15   9        4.94       15.67     10.59 o
  -7  15   9        0.04        1.57      7.26 o
  -6  15   9        0.97       11.70      6.47 o
  -5  15   9      212.19      248.72     28.17 o
  -4  15   9      407.25      348.51     20.43 o
  -3  15   9      341.63      312.88     22.84 o
  -2  15   9        1.07       -2.98      8.23 o
  -1  15   9      141.93      143.62     15.73 o
   0  15   9        0.27       -0.45      9.31 o
   1  15   9       28.82       29.35     23.47 o
   2  15   9        0.54        2.99     21.00 o
  -9  16   9       24.17       60.57     15.95 o
  -8  16   9      189.44      152.53     18.96 o
  -7  16   9      143.79      148.97     20.93 o
  -6  16   9        0.15       -0.32     11.89 o
  -5  16   9      191.29      198.54     19.74 o
  -4  16   9       13.11       13.16     12.07 o
  -3  16   9        9.63       23.46     10.36 o
  -2  16   9        1.33        6.12      8.95 o
  -1  16   9        2.37        4.33      9.18 o
   0  16   9       42.42       31.59     11.05 o
   1  16   9      147.11       91.15     30.80 o
   2  16   9       36.83       46.14     25.41 o
  -9  17   9        0.32       64.35     30.76 o
  -8  17   9       53.51       56.64     14.85 o
  -7  17   9       14.63       13.17     12.90 o
  -6  17   9       37.61       47.79     13.04 o
  -5  17   9      200.16      203.40     22.34 o
  -4  17   9      557.81      583.27     37.20 o
  -3  17   9       10.03        4.00     12.01 o
  -2  17   9     1031.58     1033.84     50.48 o
  -1  17   9        3.55        5.38      9.17 o
   0  17   9        2.22       -2.65     11.26 o
   1  17   9       15.80       41.50     25.93 o
  -8  18   9      242.69      263.27     37.79 o
  -7  18   9       29.09       36.57     12.91 o
  -6  18   9      206.77      204.47     19.89 o
  -5  18   9        9.37       17.14     11.03 o
  -4  18   9        9.89       13.94      9.76 o
  -3  18   9       94.26       45.72     14.51 o
  -2  18   9       11.17        7.95      9.67 o
  -1  18   9       35.33       27.52     11.19 o
   0  18   9      123.79      110.43     18.00 o
   1  18   9       29.29       55.30     19.50 o
  -8  19   9       19.99       25.69     18.78 o
  -7  19   9       39.89       40.49     30.54 o
  -6  19   9       40.40       42.36     13.40 o
  -5  19   9        0.24        1.84     10.67 o
  -4  19   9      265.38      276.47     21.61 o
  -3  19   9      499.26      516.40     28.24 o
  -2  19   9      232.73      206.59     19.12 o
  -1  19   9       18.64       31.55     13.68 o
   0  19   9      137.98      163.61     20.57 o
   1  19   9        8.53       20.19     15.66 o
  -7  20   9      256.85      285.66     28.83 o
  -6  20   9      206.72      199.46     24.65 o
  -5  20   9      279.38      295.09     23.16 o
  -4  20   9       17.31        9.60     10.77 o
  -3  20   9      270.92      297.94     22.03 o
  -2  20   9       71.24       68.64     20.63 o
  -1  20   9       71.38       98.27     17.01 o
   0  20   9       19.06       28.90     15.79 o
  -7  21   9      171.70      158.61     24.15 o
  -6  21   9       82.44      103.75     26.48 o
  -5  21   9      614.14      606.50     38.09 o
  -4  21   9        2.32        5.47     15.08 o
  -3  21   9      329.75      377.37     29.34 o
  -2  21   9       10.36       10.33     12.80 o
  -1  21   9      110.91      129.34     19.05 o
   0  21   9       62.16      104.66     22.80 o
  -6  22   9       15.09       -2.59     29.12 o
  -5  22   9       20.32       26.13     16.36 o
  -4  22   9        0.21        9.69     14.64 o
  -3  22   9       18.62       14.28     12.96 o
  -2  22   9      287.99      249.35     25.20 o
  -1  22   9      184.47      228.59     23.88 o
  -5  23   9      212.26      216.05     29.91 o
  -4  23   9        0.07       14.77     16.73 o
  -3  23   9       44.53       21.28     14.22 o
  -2  23   9      368.31      345.60     29.48 o
  -4  24   9      320.11      392.71     56.29 o
 -10   0  10        0.07       47.26     34.35 o
  -9   0  10       23.97        5.38     37.48 o
  -8   0  10      307.50      295.80     38.68 o
  -7   0  10     2544.03     2435.15     98.68 o
  -6   0  10       92.06       87.28     19.27 o
  -5   0  10        6.48       -6.80     12.05 o
  -4   0  10       66.01       78.93     17.68 o
  -3   0  10      176.28      239.09     45.24 o
   0   0  10       66.86       48.30     21.72 o
 -10   1  10       20.06       47.83     23.45 o
  -9   1  10        1.18       -6.60     21.29 o
  -8   1  10        4.69       -5.97     11.22 o
  -7   1  10      212.39      216.23     19.84 o
  -6   1  10       17.39       14.15     10.09 o
  -5   1  10       97.95      101.41     16.68 o
  -4   1  10       36.45       43.44     18.42 o
  -3   1  10        8.57       22.11      9.23 o
   0   1  10        6.58        1.59     18.35 o
   1   1  10      184.86      153.26     21.94 o
   2   1  10       23.92       19.30     23.69 o
 -10   2  10        5.49      -13.09     31.29 o
  -9   2  10        2.73       16.92     17.32 o
  -8   2  10        5.80       -0.03     13.72 o
  -7   2  10      425.54      407.59     28.06 o
  -6   2  10       10.94       14.45     10.46 o
  -5   2  10        1.38       -2.96     10.84 o
  -4   2  10       68.80       76.98     13.12 o
  -3   2  10       37.52       44.51     15.81 o
  -1   2  10      103.47      126.21     29.64 o
   0   2  10       81.78       88.93     24.86 o
   1   2  10       11.90       10.32     13.98 o
   2   2  10       45.96       75.25     28.66 o
 -10   3  10      402.27      438.62     34.63 o
  -9   3  10        6.10        2.27     17.21 o
  -8   3  10      120.87      136.60     28.18 o
  -7   3  10       27.47       20.99     11.91 o
  -6   3  10      284.75      284.03     21.20 o
  -5   3  10       19.76       25.87     15.34 o
  -4   3  10      133.40      124.23     14.55 o
  -3   3  10        9.00       13.10      7.77 o
  -2   3  10      118.18      113.46     32.52 o
  -1   3  10      165.68      192.20     18.68 o
   0   3  10       55.16       49.25     29.15 o
   1   3  10      409.91      380.09     32.99 o
   2   3  10       73.04      119.09     33.45 o
 -10   4  10      341.14      344.60     30.98 o
  -9   4  10       10.80        9.10     19.92 o
  -8   4  10      266.86      278.18     26.08 o
  -7   4  10       71.92       54.02     15.21 o
  -6   4  10      705.76      718.00     30.22 o
  -5   4  10       28.21       52.86     10.88 o
  -4   4  10       29.18       35.97      8.57 o
  -3   4  10        0.72        4.99      6.97 o
  -2   4  10        0.77       11.92      7.61 o
  -1   4  10      204.20      201.69     24.26 o
   0   4  10      650.53      635.87     36.89 o
   1   4  10        0.32       -3.87     26.81 o
   2   4  10      458.63      417.66     53.49 o
 -10   5  10       80.17      104.87     21.29 o
  -9   5  10       52.95       68.60     22.79 o
  -8   5  10      441.01      434.95     46.09 o
  -7   5  10       63.27       71.16     15.61 o
  -6   5  10      199.43      216.01     34.12 o
  -5   5  10       13.33       37.50     11.39 o
  -4   5  10       45.25       38.58      8.80 o
  -3   5  10        0.78       21.25      8.82 o
  -2   5  10       94.00       95.15     11.14 o
  -1   5  10      248.99      275.92     22.49 o
   0   5  10      122.82      112.58     22.55 o
   1   5  10       20.67       25.29     15.31 o
   2   5  10        0.90       26.05     24.72 o
 -10   6  10       12.66       20.32     18.20 o
  -9   6  10       89.10      101.22     19.04 o
  -8   6  10        1.25       -0.92     11.91 o
  -7   6  10      601.48      623.10     31.72 o
  -6   6  10        0.76       12.35     10.04 o
  -5   6  10       22.71       30.56     10.73 o
  -4   6  10        0.54        9.33      8.34 o
  -3   6  10       49.40       53.54     11.01 o
  -2   6  10        6.11       16.00      7.96 o
  -1   6  10        4.64       20.74     11.48 o
   0   6  10      169.23      150.99     32.09 o
   1   6  10       10.49        8.45     13.57 o
   2   6  10        4.63       37.54     26.60 o
 -10   7  10      469.50      498.46     59.32 o
  -9   7  10       52.73       50.86     16.52 o
  -8   7  10        0.11       14.58     14.56 o
  -7   7  10        9.69       29.07     12.13 o
  -6   7  10        5.11       10.23     10.45 o
  -5   7  10        1.77       18.16     10.02 o
  -4   7  10      409.57      392.96     20.69 o
  -3   7  10        1.78       17.78      8.12 o
  -2   7  10       11.88        9.95      9.10 o
  -1   7  10        5.98       15.11     11.53 o
   0   7  10      400.41      352.53     31.74 o
   1   7  10       46.44       28.96     24.25 o
  -9   8  10        6.16        9.49     13.48 o
  -8   8  10      214.58      240.31     22.38 o
  -7   8  10      471.33      498.32     28.52 o
  -6   8  10      173.37      189.62     18.53 o
  -5   8  10      244.02      289.65     36.52 o
  -4   8  10      391.07      425.92     19.43 o
  -3   8  10      265.70      310.46     20.53 o
  -2   8  10        1.31       10.67      8.93 o
  -1   8  10       72.77       86.97     15.46 o
   0   8  10        0.23       -1.52     13.06 o
   1   8  10      128.51      129.10     33.41 o
  -9   9  10       48.33       46.59     15.68 o
  -8   9  10       42.43       53.67     10.31 o
  -7   9  10      138.38      143.51     17.42 o
  -6   9  10      136.97      172.59     17.99 o
  -5   9  10        3.31       27.97     10.79 o
  -4   9  10      345.04      310.35     18.68 o
  -3   9  10       85.82      100.87     13.53 o
  -2   9  10       46.08       69.42     15.21 o
  -1   9  10      201.66      194.51     26.11 o
   0   9  10      142.71      142.11     23.01 o
   1   9  10        0.25        1.15     20.77 o
  -9  10  10        0.02       12.29     14.21 o
  -8  10  10       14.91       26.78     15.29 o
  -7  10  10       39.19       70.95     14.22 o
  -6  10  10       21.79       27.59     11.85 o
  -5  10  10        2.51        9.23      9.69 o
  -4  10  10       86.52       68.71     11.71 o
  -3  10  10       61.60       51.97     11.59 o
  -2  10  10       65.09       59.20     12.38 o
  -1  10  10        9.84       11.00     11.40 o
   0  10  10        1.69       19.30     14.46 o
   1  10  10       28.60       48.32     27.01 o
  -9  11  10       82.01      109.91     18.82 o
  -8  11  10      274.42      267.82     23.59 o
  -7  11  10       12.75       29.68     12.90 o
  -6  11  10        0.59        7.25     10.93 o
  -5  11  10       26.77       23.54     11.09 o
  -4  11  10        0.97       -8.13      8.13 o
  -3  11  10      157.60      180.01     17.17 o
  -2  11  10      179.68      162.76     16.55 o
  -1  11  10       15.40       15.34     12.30 o
   0  11  10       32.48       60.34     19.28 o
   1  11  10      115.77       44.19     25.15 o
  -9  12  10      305.37      340.45     30.23 o
  -8  12  10      201.47      235.98     35.47 o
  -7  12  10       77.71       65.09     15.07 o
  -6  12  10      739.58      755.42     31.83 o
  -5  12  10      439.41      452.60     26.53 o
  -4  12  10      554.24      541.97     43.77 o
  -3  12  10       61.56       83.25     13.53 o
  -2  12  10       20.27       24.87     10.83 o
  -1  12  10        1.42        8.63     11.72 o
   0  12  10      176.95      201.07     29.96 o
   1  12  10       14.69       11.88     22.00 o
  -8  13  10      155.19      175.67     30.33 o
  -7  13  10       15.17       34.87     12.90 o
  -6  13  10      154.79      152.60     20.05 o
  -5  13  10        0.01        2.11     10.49 o
  -4  13  10        0.26       13.98     10.56 o
  -3  13  10       52.84       48.75     12.25 o
  -2  13  10      168.15      193.93     18.99 o
  -1  13  10        5.17       -1.86     11.22 o
   0  13  10      182.37      216.49     76.25 o
  -8  14  10       36.48       42.97     15.09 o
  -7  14  10       70.83       96.69     16.52 o
  -6  14  10        2.90       29.36     12.48 o
  -5  14  10       29.20       39.55     13.38 o
  -4  14  10       23.42       12.47     11.80 o
  -3  14  10       23.71       30.59     11.65 o
  -2  14  10      134.84      153.24     16.46 o
  -1  14  10       24.13       44.33     18.22 o
   0  14  10       13.00       32.60     17.92 o
  -8  15  10      322.47      379.58     32.87 o
  -7  15  10       12.01       11.03     12.30 o
  -6  15  10       28.72       68.68     18.83 o
  -5  15  10        2.23       14.47     12.71 o
  -4  15  10       27.28       57.80     13.05 o
  -3  15  10      223.47      194.61     18.58 o
  -2  15  10       42.85       54.49     12.83 o
  -1  15  10       19.20       46.42     14.73 o
   0  15  10      103.38      175.00     27.35 o
  -7  16  10      210.76      201.35     25.24 o
  -6  16  10      138.18      161.48     27.93 o
  -5  16  10      320.92      297.53     23.59 o
  -4  16  10      535.63      547.55     29.30 o
  -3  16  10      348.59      350.70     29.13 o
  -2  16  10       56.96       78.44     19.04 o
  -1  16  10      117.63      112.68     18.11 o
  -7  17  10       73.38       85.59     19.82 o
  -6  17  10       53.14       66.16     19.52 o
  -5  17  10        3.36       13.82     14.00 o
  -4  17  10        1.86        9.83     20.81 o
  -3  17  10       56.52       86.06     17.29 o
  -2  17  10       58.78       74.97     16.31 o
  -1  17  10        0.13       26.52     13.51 o
  -6  18  10        8.49       13.65     24.98 o
  -5  18  10      378.84      403.29     52.24 o
  -4  18  10       12.90       16.63     17.28 o
  -3  18  10        0.70       33.52     15.23 o
  -2  18  10      192.48      171.43     21.56 o
  -6  19  10        0.15       22.37     24.61 o
  -5  19  10        3.88       47.79     34.64 o
  -4  19  10       24.98       42.72     22.63 o
  -3  19  10      401.54      376.98     29.90 o
  -2  19  10       72.90       96.37     21.78 o
  -4  20  10      187.02      265.88     57.29 o
  -8   1  11       22.18       10.20     13.44 o
  -7   1  11      118.71      154.06     23.84 o
  -6   1  11       38.56       61.10     14.22 o
  -5   1  11        1.39       20.64     19.26 o
  -4   1  11      141.12      165.02     18.19 o
  -8   2  11       23.04       40.86     20.38 o
  -7   2  11       78.19       58.58     17.84 o
  -6   2  11      100.72      127.93     16.81 o
  -5   2  11      105.84      153.95     19.12 o
  -4   2  11       41.19       32.32     12.06 o
  -8   3  11        2.63       32.44     25.69 o
  -7   3  11     1179.92     1101.09     53.33 o
  -6   3  11      145.84      134.27     17.21 o
  -5   3  11        0.28       14.45     16.70 o
  -4   3  11        1.28        8.33     19.61 o
  -8   4  11       99.11      118.19     22.17 o
  -7   4  11      248.20      271.73     56.54 o
  -6   4  11       24.09       28.97     14.03 o
  -5   4  11       42.23       54.95     15.22 o
  -4   4  11       25.39       66.79     14.55 o
  -8   5  11        1.57       17.47     14.14 o
  -7   5  11       63.78       71.91     18.09 o
  -6   5  11        1.41       17.03     13.33 o
  -5   5  11        0.04       10.15     12.36 o
  -4   5  11      153.91      168.91     23.92 o
  -3   5  11      121.12      105.99     20.06 o
  -1   5  11      220.66      237.65     38.77 o
  -8   6  11       26.84       40.87     24.75 o
  -7   6  11      269.32      266.75     26.63 o
  -6   6  11       98.37      138.31     22.43 o
  -5   6  11      222.87      218.58     22.63 o
  -4   6  11      546.51      520.18     39.26 o
  -3   6  11      107.36      136.55     15.44 o
  -2   6  11       75.04      107.76     22.29 o
  -1   6  11      108.12      111.83     22.41 o
  -8   7  11        7.34       23.00     14.80 o
  -7   7  11      217.21      222.43     24.55 o
  -6   7  11       15.59       42.29     14.49 o
  -5   7  11        1.98       29.03     11.95 o
  -4   7  11      236.26      214.74     18.61 o
  -3   7  11        1.50       29.89     10.78 o
  -2   7  11        0.01       27.15     15.96 o
  -1   7  11        2.04       54.91     26.61 o
  -8   8  11       98.59      121.82     26.48 o
  -7   8  11        7.10       32.41     14.38 o
  -6   8  11       30.16       97.45     19.49 o
  -5   8  11       11.08       35.79     12.07 o
  -4   8  11        6.51        9.49     10.45 o
  -3   8  11       23.56       31.83     11.83 o
  -2   8  11       10.43       21.06     18.20 o
  -1   8  11      268.40      262.30     31.70 o
  -8   9  11      106.79      144.54     47.15 o
  -7   9  11       18.20       56.16     14.43 o
  -6   9  11       12.31       30.79     16.54 o
  -5   9  11       92.11      106.34     16.01 o
  -4   9  11        2.53       29.81     11.47 o
  -3   9  11        4.51       30.98     11.47 o
  -2   9  11       19.24       36.12     20.93 o
  -1   9  11       12.97       44.33     18.26 o
  -7  10  11        8.70       24.93     12.86 o
  -6  10  11      374.74      396.69     30.13 o
  -5  10  11      308.30      346.62     24.53 o
  -4  10  11      387.18      433.60     30.61 o
  -3  10  11      394.65      422.93     22.72 o
  -2  10  11      202.50      279.65     31.71 o
  -7  11  11       35.87       69.53     27.52 o
  -6  11  11        6.82       42.27     13.28 o
  -5  11  11       99.43      102.58     17.67 o
  -4  11  11       90.12      118.48     18.04 o
  -3  11  11        7.43       23.93     17.62 o
  -2  11  11       69.33      118.41     23.57 o
  -7  12  11       39.76       16.41     25.58 o
  -6  12  11       87.80       81.05     15.61 o
  -5  12  11       38.02       72.89     16.26 o
  -4  12  11       30.24       23.66     12.12 o
  -3  12  11        9.79       32.74     16.75 o
  -2  12  11        6.12       24.44     37.41 o
  -6  13  11      136.14      153.94     18.95 o
  -5  13  11       59.15      119.77     39.89 o
  -4  13  11      109.32      118.48     18.96 o
  -3  13  11       57.90       72.19     16.78 o
  -5  14  11      298.83      295.14     41.42 o
  -4  14  11      617.21      610.75     37.67 o
  -5   0  12       10.25       99.70     29.12 o
 
